# Supplementary material for: Evaluating Machine Learning and Deep Learning models for predicting Wind Turbine power output from environmental factors
Source: PLoS One. 2025 Jan 23;20(1):e0317619. doi: 10.1371/journal.pone.0317619 (PMC11756752; doi:10.1371/journal.pone.0317619)
Supplement: S1 Data — (ZIP) [file pone.0317619.s001.zip]

Archive with 3 entries (2 files):
- dataset/
- dataset/dataset.csv
- dataset/dataset_statistics.py
