# Supplementary material for: Evaluating Machine Learning and Deep Learning models for predicting Wind Turbine power output from environmental factors
Source: PLoS One. 2025 Jan 23;20(1):e0317619. doi: 10.1371/journal.pone.0317619 (PMC11756752; doi:10.1371/journal.pone.0317619)
Supplement: S1 Data — (ZIP) [file pone.0317619.s001.zip › dataset/dataset.csv]

Time	temperature_2m	relativehumidity_2m	dewpoint_2m	windspeed_10m	windspeed_100m	winddirection_10m	winddirection_100m	windgusts_10m	Power
1/2/2017 0:00	28.5	85	24.5	1.44	1.26	146	162	1.4	0.1635
1/2/2017 1:00	28.4	86	24.7	2.06	3.99	151	158	4.4	0.1424
1/2/2017 2:00	26.8	91	24.5	1.3	2.78	148	150	3.2	0.1214
1/2/2017 3:00	27.4	88	24.3	1.3	2.69	58	105	1.6	0.1003
1/2/2017 4:00	27.3	88	24.1	2.47	4.43	58	84	4	0.0793
1/2/2017 5:00	27.6	90	25.2	2.73	5.59	66	80	4.5	0.0778
1/2/2017 6:00	26.7	92	24.9	2.1	5.82	65	78	4.7	0.0959
1/2/2017 7:00	28.4	91	26.1	3.1	6.24	69	78	4.8	0.1141
1/2/2017 8:00	30.2	88	27	3.54	6.89	74	81	5.8	0.1322
1/2/2017 9:00	34	82	29.1	3.44	6.01	82	86	6.5	0.1503
1/2/2017 10:00	35.6	73	27.7	3.71	5.32	93	95	8	0.1684
1/2/2017 11:00	36.2	69	27	3.22	4.65	97	99	8.1	0.1866
1/2/2017 12:00	36.2	71	27.6	3.22	4.55	97	99	7.5	0.2066
1/2/2017 13:00	35.9	73	28.2	2.7	3.92	92	96	7.3	0.2286
1/2/2017 14:00	36.2	75	28.9	3.31	4.81	93	94	7	0.2506
1/2/2017 15:00	35.4	80	29.8	2.8	4.82	92	95	7.1	0.2726
1/2/2017 16:00	32.3	90	29.8	2.5	5.53	90	96	5.4	0.2945
1/2/2017 17:00	32.8	92	30.8	2.7	6.07	90	99	4.6	0.3165
1/2/2017 18:00	34.9	90	32.3	2.75	5.81	80	93	5.1	0.3162
1/2/2017 19:00	35.7	92	33.8	2.45	5.79	102	108	5.6	0.2936
1/2/2017 20:00	35.7	94	34.1	1.27	3.11	45	84	4.5	0.271
1/2/2017 21:00	35.5	95	34.1	2.69	5.35	105	107	4.9	0.2484
1/2/2017 22:00	35.7	95	34.3	3.51	6.91	110	112	6.6	0.2257
1/2/2017 23:00	36	95	34.8	2.94	6.15	100	112	6.8	0.2031
1/3/2017 0:00	36.1	96	35.1	2.94	5.6	72	92	5.5	0.1805
1/3/2017 1:00	36.6	97	35.8	2.82	5.77	113	118	6.1	0.1579
1/3/2017 2:00	36.6	99	36.2	1.39	3.39	111	135	5.2	0.1353
1/3/2017 3:00	36.6	99	36.4	1.61	2.42	30	83	3	0.1127
1/3/2017 4:00	36.3	100	36.2	1.17	1.63	20	43	3.1	0.0901
1/3/2017 5:00	36.5	100	36.4	1.8	2.82	56	67	2.9	0.0858
1/3/2017 6:00	35.9	100	35.8	1.68	3.86	73	80	4.3	0.0998
1/3/2017 7:00	36.3	100	36.2	1.8	3.45	56	80	3.6	0.1138
1/3/2017 8:00	36.6	100	36.5	2.51	4.62	61	72	4.5	0.1278
1/3/2017 9:00	37.4	99	37.2	2.5	4.9	53	70	4.8	0.1418
1/3/2017 10:00	37.9	99	37.6	2.02	4.2	57	65	4.3	0.1558
1/3/2017 11:00	38.5	98	38	1.53	2.65	79	79	4.2	0.1698
1/3/2017 12:00	38.8	97	38.1	1.13	1.58	45	55	3.5	0.1839
1/3/2017 13:00	39	97	38.2	1.04	1.49	17	20	2.8	0.1979
1/3/2017 14:00	38.7	99	38.4	1.41	2.2	315	321	2.7	0.2119
1/3/2017 15:00	38.4	100	38.3	1.78	3.41	322	328	3.1	0.2259
1/3/2017 16:00	38	100	37.9	2.58	4.88	306	317	4.5	0.2399
1/3/2017 17:00	37.2	99	37	3.16	5.73	305	313	5.8	0.2539
1/3/2017 18:00	36.4	99	36.2	2.13	4.53	319	329	6.2	0.2909
1/3/2017 19:00	36.2	99	36	3.31	5.52	295	302	6.1	0.3508
1/3/2017 20:00	35.7	99	35.5	3.32	5.46	291	296	6.8	0.4107
1/3/2017 21:00	35.4	100	35.3	3.57	5.7	288	292	6.9	0.4706
1/3/2017 22:00	35	99	34.8	4.85	8.14	278	281	9.2	0.5306
1/3/2017 23:00	34	97	33.2	5.87	10.41	284	286	11.7	0.5905
1/4/2017 0:00	33.7	95	32.3	4.84	8.32	288	290	12.1	0.6504
1/4/2017 1:00	32.6	95	31.2	5.95	10.11	278	279	11.7	0.7103
1/4/2017 2:00	32.3	93	30.6	5.85	9.93	278	279	12	0.7702
1/4/2017 3:00	31.9	91	29.4	7.26	11.81	277	278	14.2	0.8301
1/4/2017 4:00	28.7	88	25.5	7.41	11.93	272	274	14.9	0.89
1/4/2017 5:00	25.9	78	20	7.6	12.3	268	270	15	0.9207
1/4/2017 6:00	25.4	77	19.3	8.33	13.42	265	267	16.5	0.9221
1/4/2017 7:00	21.9	71	13.9	7.92	12.81	266	268	16.9	0.9235
1/4/2017 8:00	19.2	62	8.4	8.71	13.81	267	268	16.9	0.9248
1/4/2017 9:00	17.4	56	4.5	8.52	13.51	266	268	17.7	0.9262
1/4/2017 10:00	17.8	49	2	9.1	14.13	272	274	18.8	0.9276
1/4/2017 11:00	17.7	50	2	9.14	13.96	275	275	19.2	0.929
1/4/2017 12:00	17.7	48	1.5	9.1	13.81	271	272	18.7	0.9259
1/4/2017 13:00	17.1	47	0.2	9	13.9	270	270	18.6	0.9183
1/4/2017 14:00	16.1	46	-1.1	9	13.8	269	270	18.7	0.9107
1/4/2017 15:00	15.7	45	-2	8.8	13.7	269	270	18.2	0.9031
1/4/2017 16:00	14.8	49	-0.9	8.12	13.1	266	269	17.8	0.8955
1/4/2017 17:00	14.6	49	-1	8.2	13.42	271	273	17	0.8879
1/4/2017 18:00	14.1	52	-0.2	7.61	12.6	268	270	16.7	0.8775
1/4/2017 19:00	13.8	52	-0.6	7.5	12.4	268	270	16.9	0.8642
1/4/2017 20:00	13	55	-0.1	7.21	12.1	268	270	15.3	0.851
1/4/2017 21:00	12.6	55	-0.3	6.73	11.4	265	268	14.3	0.8378
1/4/2017 22:00	12.7	57	0.3	6.23	10.4	264	269	13.4	0.8246
1/4/2017 23:00	12.8	57	0.4	6.17	10.32	262	267	12.2	0.8114
1/5/2017 0:00	12.8	57	0.4	6.26	10.43	262	266	12.8	0.7982
1/5/2017 1:00	12.3	59	0.5	6.02	10.15	259	264	12.5	0.785
1/5/2017 2:00	11.5	59	0	5.67	9.63	261	265	12	0.7718
1/5/2017 3:00	11.3	58	-0.6	5.32	9.06	258	264	11.1	0.7586
1/5/2017 4:00	11.6	57	-0.8	5.29	8.96	255	259	10.6	0.7454
1/5/2017 5:00	11.6	57	-0.6	4.71	8.05	258	264	10.4	0.7322
1/5/2017 6:00	11.7	63	1.5	4.59	8.14	254	259	9.2	0.7191
1/5/2017 7:00	11.5	63	1.3	4.31	7.72	248	253	9.2	0.706
1/5/2017 8:00	12.1	61	1.3	3.92	7.28	251	254	8.7	0.693
1/5/2017 9:00	12.8	54	-0.6	5.46	8.67	262	263	11.3	0.6799
1/5/2017 10:00	13.3	53	-0.7	5.77	8.88	261	262	12.1	0.6668
1/5/2017 11:00	13.4	51	-1.3	5.61	8.63	259	260	12.2	0.6537
1/5/2017 12:00	13.4	50	-1.6	5.87	8.9	261	262	12.4	0.6569
1/5/2017 13:00	13	50	-2.1	5.85	9.07	262	263	12.4	0.6762
1/5/2017 14:00	13.1	48	-3	5.63	8.74	264	265	12.4	0.6956
1/5/2017 15:00	12.3	49	-3.5	5.45	8.76	263	263	11.8	0.715
1/5/2017 16:00	11.4	52	-2.7	4.41	7.71	257	260	11.2	0.7344
1/5/2017 17:00	10.3	55	-2.6	3.86	7.32	249	256	9	0.7537
1/5/2017 18:00	7.8	63	-2.1	4.43	8.13	242	249	7.9	0.7421
1/5/2017 19:00	6.4	65	-3	4.25	8.38	243	250	8.6	0.6993
1/5/2017 20:00	5.6	65	-3.5	4.16	8.13	246	254	8.3	0.6566
1/5/2017 21:00	4.7	67	-3.9	4.02	8.22	243	252	8.2	0.6139
1/5/2017 22:00	4	68	-4.2	3.61	7.67	251	258	7.9	0.5712
1/5/2017 23:00	2.7	71	-4.6	3.09	7.32	245	256	7.1	0.5284
1/6/2017 0:00	1.8	71	-5.3	3.13	7.62	243	253	6	0.4857
1/6/2017 1:00	1.3	72	-5.7	3.1	7.69	249	257	6.1	0.443
1/6/2017 2:00	0.7	71	-6.4	2.92	7.57	248	258	5.9	0.4003
1/6/2017 3:00	0.6	71	-6.6	3.01	7.71	249	257	5.7	0.3575
1/6/2017 4:00	0.4	71	-6.7	3.05	7.69	247	257	5.8	0.3148
1/6/2017 5:00	0	72	-7	2.91	7.57	243	255	5.7	0.2969
1/6/2017 6:00	0.9	73	-5.7	3.38	7.58	236	247	5.7	0.3038
1/6/2017 7:00	0.2	76	-5.7	3.22	7.78	244	252	6	0.3107
1/6/2017 8:00	1.6	76	-4.2	3.26	7.41	252	260	6.1	0.3177
1/6/2017 9:00	5.9	67	-2.6	3.58	6.39	247	253	7.3	0.3246
1/6/2017 10:00	8.9	59	-2.3	4.61	6.87	257	257	9.4	0.3315
1/6/2017 11:00	10.5	53	-3.3	4.34	6.36	262	262	9.8	0.3384
1/6/2017 12:00	11.4	50	-3.8	4.3	6.31	269	267	9.5	0.3349
1/6/2017 13:00	12.1	49	-3.6	4.2	6.31	267	266	9.6	0.3211
1/6/2017 14:00	12.3	48	-3.5	4	6.3	269	268	9.3	0.3072
1/6/2017 15:00	11.8	50	-3.1	3.41	5.9	267	268	8.8	0.2934
1/6/2017 16:00	9.1	60	-1.9	1.97	5.24	246	257	7.1	0.2795
1/6/2017 17:00	5.7	65	-3.5	2.26	6.26	225	241	3.9	0.2657
1/6/2017 18:00	5.2	67	-3.4	2.84	7.11	231	242	4	0.2634
1/6/2017 19:00	6.9	59	-4.3	3.68	6.95	227	240	5.9	0.2727
1/6/2017 20:00	7	57	-5.1	3.72	7.16	234	243	6.1	0.282
1/6/2017 21:00	7.2	55	-5.6	3.68	7.11	248	256	6	0.2913
1/6/2017 22:00	7	55	-5.7	3.68	6.96	248	258	5.9	0.3006
1/6/2017 23:00	6.6	58	-5	4.07	7.62	245	253	6.7	0.3098
1/7/2017 0:00	6.3	63	-3.8	3.98	7.47	252	258	6.9	0.3191
1/7/2017 1:00	5.8	66	-3.2	3.83	7.32	255	260	6.7	0.3284
1/7/2017 2:00	5.2	68	-3	3.67	6.87	259	262	6.6	0.3377
1/7/2017 3:00	5	69	-2.9	3.32	6.4	254	260	6.1	0.347
1/7/2017 4:00	4.8	71	-2.4	3.2	6.15	256	263	5.5	0.3563
1/7/2017 5:00	4.6	75	-1.7	3.2	6.08	250	261	5.2	0.3896
1/7/2017 6:00	3.3	81	-1.3	3.04	6.99	243	253	5.2	0.4468
1/7/2017 7:00	3.7	82	-0.6	3.74	7.04	236	247	6.2	0.504
1/7/2017 8:00	5.5	78	0.1	3.7	6.89	232	242	6.8	0.5612
1/7/2017 9:00	9.5	66	0.3	4.17	6.22	240	242	8.4	0.6185
1/7/2017 10:00	11.9	50	-3.2	4.71	6.73	258	259	10.2	0.6757
1/7/2017 11:00	12.5	45	-4.8	5.15	7.37	262	262	11	0.7329
1/7/2017 12:00	13.2	43	-5.1	5.46	7.99	262	261	11.8	0.7461
1/7/2017 13:00	13.8	42	-5	5.71	8.34	259	260	12.2	0.7152
1/7/2017 14:00	13.6	42	-5.1	5.67	8.39	261	262	12.3	0.6842
1/7/2017 15:00	13.4	43	-5	5.64	8.64	263	265	11.9	0.6533
1/7/2017 16:00	13	46	-4	4.96	8.36	261	263	11.6	0.6223
1/7/2017 17:00	12.8	51	-1.9	4.83	8.11	264	268	9.9	0.5914
1/7/2017 18:00	10.3	60	-0.8	4.75	8.62	262	266	10.6	0.5923
1/7/2017 19:00	10.3	58	-1.7	5.3	9.34	272	276	10.1	0.625
1/7/2017 20:00	9.4	61	-1.4	5.82	10.1	275	278	11.3	0.6577
1/7/2017 21:00	8.7	68	0.5	5.7	10.03	269	275	11.3	0.6904
1/7/2017 22:00	9	70	1.3	5.72	10.1	275	281	11.6	0.7231
1/7/2017 23:00	9.3	66	0.3	5.73	9.93	282	289	11.2	0.7558
1/8/2017 0:00	9.2	65	-0.3	5.82	10.23	286	292	11.2	0.7885
1/8/2017 1:00	8.8	65	-0.4	6.36	11.02	289	294	12.4	0.8212
1/8/2017 2:00	8.6	67	-0.1	5.85	10.18	287	293	12.4	0.8539
1/8/2017 3:00	8.4	70	0.7	5.79	9.95	288	292	11.4	0.8866
1/8/2017 4:00	8.3	72	1	5.54	9.68	287	293	11.1	0.9193
1/8/2017 5:00	8.2	72	1	5.35	9.39	291	297	10.8	0.9096
1/8/2017 6:00	8.8	69	0.6	5.85	10.2	303	307	10.3	0.8574
1/8/2017 7:00	8.5	64	-1.2	5.66	9.78	306	311	11.6	0.8053
1/8/2017 8:00	9.1	59	-2.3	5.48	9.4	308	315	11.1	0.7531
1/8/2017 9:00	11	48	-5	6.52	9.95	319	321	13.6	0.701
1/8/2017 10:00	12.5	45	-4.8	5.66	8.35	315	317	13.4	0.6488
1/8/2017 11:00	14.4	42	-4.7	5.31	7.57	313	314	12	0.5967
1/8/2017 12:00	15.5	42	-3.5	4.66	6.58	305	306	11.6	0.5449
1/8/2017 13:00	16.3	44	-1.7	4.38	6.17	297	297	10.5	0.4934
1/8/2017 14:00	17.4	44	-1.1	4.31	6.28	292	292	10	0.4418
1/8/2017 15:00	17.6	42	-1.5	3.88	5.75	282	283	9.6	0.3903
1/8/2017 16:00	16.5	47	-0.1	2.77	4.62	257	265	8	0.3388
1/8/2017 17:00	15.2	51	0.2	2.86	5.13	216	237	4.8	0.2873
1/8/2017 18:00	10	60	-1.1	2.58	6.4	216	231	5.2	0.2871
1/8/2017 19:00	11.4	55	-1.6	3.55	6.72	212	223	6.2	0.3381
1/8/2017 20:00	11.4	55	-1.6	3.55	6.68	212	219	6.4	0.3892
1/8/2017 21:00	12	54	-1.6	3.54	6.46	209	215	6.5	0.4402
1/8/2017 22:00	12.6	52	-1.6	3.64	6.66	201	208	6.9	0.4913
1/8/2017 23:00	12.9	51	-2.1	3.79	7.28	192	196	7.2	0.5423
1/9/2017 0:00	13	51	-1.9	3.91	7.91	193	198	7.9	0.5934
1/9/2017 1:00	13.4	52	-1.1	4.22	8.38	194	200	8.4	0.6444
1/9/2017 2:00	13.8	54	0.4	4.22	9.22	185	195	8.5	0.6955
1/9/2017 3:00	14.2	58	2.2	4.34	10.29	188	196	7.8	0.7465
1/9/2017 4:00	14.9	57	2.4	4.2	9.05	192	196	8.9	0.7976
1/9/2017 5:00	14.9	59	3.1	4.06	8.86	190	196	7.8	0.8088
1/9/2017 6:00	15.6	63	5.3	5.02	11.35	193	198	8.7	0.7802
1/9/2017 7:00	16.5	60	4.9	5.91	10.58	208	211	12.9	0.7516
1/9/2017 8:00	17.7	57	5	4.74	8.77	198	204	11.8	0.723
1/9/2017 9:00	19.7	51	4.3	5.55	8.72	206	208	11.2	0.6944
1/9/2017 10:00	22.9	45	4.9	5.69	8.52	214	216	12.2	0.6657
1/9/2017 11:00	25.2	44	6.4	5.25	7.79	220	222	12	0.6371
1/9/2017 12:00	26.8	45	8.1	5.33	7.68	236	235	11.5	0.5933
1/9/2017 13:00	27.7	44	8.6	4.66	6.8	235	237	11.5	0.5341
1/9/2017 14:00	28.3	44	9.2	4.55	6.74	237	238	10.2	0.475
1/9/2017 15:00	28.2	46	10.2	4.44	6.85	234	236	9.6	0.4159
1/9/2017 16:00	26.7	51	11.1	2.3	4.74	214	224	8.9	0.3568
1/9/2017 17:00	24.4	57	11.4	2.4	4.96	182	199	4.1	0.2977
1/9/2017 18:00	23.3	65	13.2	3.11	6.43	184	192	4.8	0.2976
1/9/2017 19:00	24	61	12.4	3.5	6.53	178	185	6.8	0.3566
1/9/2017 20:00	23.6	60	11.7	3.6	6.74	180	186	6.8	0.4156
1/9/2017 21:00	23.8	58	11.1	4.13	7.5	173	179	7.9	0.4746
1/9/2017 22:00	23.7	59	11.5	3.9	7.41	180	183	7.9	0.5337
1/9/2017 23:00	24.9	61	13.2	4	7.03	181	186	7.8	0.5927
1/10/2017 0:00	25.2	65	15	4	7.01	179	183	7.8	0.6517
1/10/2017 1:00	25.2	71	17	4.43	7.72	174	176	8.5	0.7107
1/10/2017 2:00	24.9	79	19.5	4.59	8.75	169	174	8.9	0.7697
1/10/2017 3:00	25.1	85	21.3	5.32	9.38	168	173	10.4	0.8287
1/10/2017 4:00	26.1	87	22.9	4.96	8.64	171	175	10.4	0.8877
1/10/2017 5:00	26.8	88	23.8	5.56	9.65	172	174	10.9	0.9142
1/10/2017 6:00	28	88	24.9	5.87	10.06	171	174	11.8	0.9083
1/10/2017 7:00	28.6	87	25.3	5.77	9.87	171	173	11.6	0.9023
1/10/2017 8:00	29.4	87	25.8	6.03	10.22	174	176	11.9	0.8964
1/10/2017 9:00	30.4	86	26.7	4.9	11.43	163	171	11.9	0.8905
1/10/2017 10:00	31.1	89	28.2	5.25	12.63	162	172	9.5	0.8845
1/10/2017 11:00	32.1	91	29.8	5.82	13.83	164	172	10.5	0.8786
1/10/2017 12:00	33.7	90	31.2	5.6	12.99	161	170	11.1	0.8797
1/10/2017 13:00	35.7	88	32.6	7.4	12.9	178	180	15.8	0.888
1/10/2017 14:00	37.8	88	34.7	8.61	14.55	183	185	17.4	0.8962
1/10/2017 15:00	39.4	89	36.4	9.15	15.42	186	187	25.4	0.9044
1/10/2017 16:00	41.1	88	37.7	9.48	15.95	187	188	26.4	0.9127
1/10/2017 17:00	43	83	38.3	9.8	16.39	188	189	19.8	0.9209
1/10/2017 18:00	43.9	88	40.5	10.62	17.59	194	195	28.5	0.9228
1/10/2017 19:00	45.3	87	41.6	10.4	17.48	203	203	21.6	0.9183
1/10/2017 20:00	46	87	42.5	9.72	16.28	217	217	21.1	0.9138
1/10/2017 21:00	41.2	81	35.8	9.85	16.29	241	241	19.9	0.9094
1/10/2017 22:00	36.5	87	33	10.09	16.67	250	250	23.9	0.9049
1/10/2017 23:00	33.2	82	28.3	10.29	16.86	254	255	23.3	0.9005
1/11/2017 0:00	32.3	77	25.8	9.59	15.87	254	255	20.8	0.896
1/11/2017 1:00	31.4	78	25.3	9.05	15.08	250	251	19.5	0.8915
1/11/2017 2:00	29.7	74	22.5	9.11	15.07	253	254	18.7	0.8871
1/11/2017 3:00	27.5	72	19.6	8.15	13.75	256	257	18.5	0.8826
1/11/2017 4:00	24.9	74	17.9	6.87	11.96	254	256	16.4	0.8782
1/11/2017 5:00	23.1	78	17.1	6.14	11.06	254	255	13.5	0.8652
1/11/2017 6:00	24.8	79	19.2	5.7	10.56	248	251	11.9	0.8439
1/11/2017 7:00	25.6	78	19.7	4.88	9	242	246	11	0.8225
1/11/2017 8:00	26.5	77	20.3	4.03	7.5	226	233	9.2	0.8011
1/11/2017 9:00	30.2	69	21.3	3.9	6.17	203	207	8	0.7797
1/11/2017 10:00	33.4	65	22.8	4.8	7.21	181	183	9.7	0.7583
1/11/2017 11:00	34.4	64	23.4	5.63	8.78	186	188	12.1	0.7369
1/11/2017 12:00	35.5	63	24	4.71	8.1	176	181	11.6	0.7431
1/11/2017 13:00	37.1	65	26.5	3.8	9.73	178	185	9.4	0.7767
1/11/2017 14:00	39.6	61	27.1	6.11	10.75	195	198	11.8	0.8104
1/11/2017 15:00	41.5	64	30.2	6.31	11.26	195	198	12.9	0.844
1/11/2017 16:00	42	69	32.7	6.1	11.25	190	194	12.7	0.8777
1/11/2017 17:00	43.4	77	36.7	6.53	12.08	185	190	12.8	0.9113
1/11/2017 18:00	42.9	91	40.5	6.32	11.45	191	192	12.9	0.9128
1/11/2017 19:00	44.3	96	43.2	5.26	9.39	201	199	12.4	0.8823
1/11/2017 20:00	42.8	98	42.1	2.06	4.64	293	277	10	0.8517
1/11/2017 21:00	39.7	97	38.9	2.26	5.6	13	1	5.4	0.8211
1/11/2017 22:00	37.9	97	37.2	2.68	5.28	27	27	14.5	0.7906
1/11/2017 23:00	35.2	93	33.3	4.25	7.96	24	25	17.7	0.76
1/12/2017 0:00	33	96	32.1	5.48	9.78	339	344	10.7	0.7294
1/12/2017 1:00	30	92	28	5.5	8.9	358	360	11.2	0.6989
1/12/2017 2:00	28.6	92	26.5	5.1	8.24	349	350	10.8	0.6683
1/12/2017 3:00	28.2	91	25.8	3.57	6.64	349	354	9.8	0.6377
1/12/2017 4:00	28.1	90	25.6	3.16	5.92	349	355	6.7	0.6072
1/12/2017 5:00	27.8	89	25.1	3.18	5.72	347	355	6.1	0.555
1/12/2017 6:00	28.3	87	25	3.3	6.01	358	3	5.8	0.4814
1/12/2017 7:00	28.4	87	25	1.82	3.45	9	17	6.3	0.4077
1/12/2017 8:00	28.6	87	25.2	2.19	4.21	313	342	4.2	0.3341
1/12/2017 9:00	29	85	24.9	2.57	3.88	347	348	5.3	0.2604
1/12/2017 10:00	28.7	85	24.9	2.53	3.82	351	354	6.3	0.1867
1/12/2017 11:00	28.9	83	24.3	2.88	4.08	326	329	9.8	0.1131
1/12/2017 12:00	28.5	81	23.6	2.94	4.3	325	324	10.2	0.0832
1/12/2017 13:00	28	80	22.6	3.54	5.3	315	316	7.6	0.097
1/12/2017 14:00	27.2	80	21.7	3.54	5.45	313	313	8.3	0.1108
1/12/2017 15:00	26.2	80	20.8	3.02	4.88	304	305	7.7	0.1246
1/12/2017 16:00	25	82	20.4	2.65	5.07	281	285	6.6	0.1384
1/12/2017 17:00	22.8	86	19.3	3.01	6.58	274	279	5.8	0.1522
1/12/2017 18:00	23.5	83	19.2	3.73	7.01	262	267	6.6	0.177
1/12/2017 19:00	22.6	81	17.7	4.03	7.51	256	260	7.2	0.2128
1/12/2017 20:00	22.5	79	17	4.46	8.39	250	255	7.9	0.2487
1/12/2017 21:00	23.6	74	16.7	5.61	10.01	266	268	10.5	0.2845
1/12/2017 22:00	22.2	67	13	6	10.43	272	274	12.2	0.3204
1/12/2017 23:00	20	71	12	5.56	9.69	278	281	11.9	0.3562
1/13/2017 0:00	18.2	71	10.5	5.29	9.27	285	288	10.9	0.3921
1/13/2017 1:00	17.4	70	9.2	4.98	8.86	292	295	10.2	0.428
1/13/2017 2:00	16.7	69	8.4	4.44	7.83	293	297	9.5	0.4638
1/13/2017 3:00	15.2	73	8	4.03	7.2	293	297	8.2	0.4997
1/13/2017 4:00	14.3	74	7.5	3.83	6.93	290	297	7.1	0.5355
1/13/2017 5:00	13.8	75	7.2	3.64	6.75	291	297	6.5	0.5212
1/13/2017 6:00	14.5	74	7.7	2.47	5.99	284	296	6.4	0.4568
1/13/2017 7:00	11.2	78	5.7	2.35	5.15	282	299	4.3	0.3924
1/13/2017 8:00	13.9	76	7.7	1.71	5.05	291	304	3.8	0.328
1/13/2017 9:00	17.6	64	7.5	3.34	5.62	321	321	7.2	0.2635
1/13/2017 10:00	18.6	59	6.9	3.02	4.69	326	326	7.6	0.1991
1/13/2017 11:00	19.3	56	6.1	2.78	4	322	323	7	0.1347
1/13/2017 12:00	19.6	55	6	2.5	3.66	323	325	6.4	0.0956
1/13/2017 13:00	19.8	55	6.3	2.02	3.14	327	329	6.1	0.0818
1/13/2017 14:00	19.7	57	6.9	1.66	2.64	327	331	5.1	0.068
1/13/2017 15:00	19.2	60	7.7	0.94	1.97	328	330	4.3	0.0542
1/13/2017 16:00	16.1	69	7.8	1.53	2.26	349	347	2.9	0.0404
1/13/2017 17:00	13.6	70	5.7	2.24	3.13	10	7	3.2	0.0266
1/13/2017 18:00	15.4	67	6.5	1.73	2.55	350	349	3.5	0.0208
1/13/2017 19:00	17	62	6.2	1.55	2.92	15	6	3.2	0.0231
1/13/2017 20:00	16.1	63	5.6	1.62	2.94	22	18	3.2	0.0254
1/13/2017 21:00	15.2	64	5.1	1.7	3.01	3	21	3.2	0.0277
1/13/2017 22:00	14.8	63	4.5	1.51	3.06	8	38	3.3	0.03
1/13/2017 23:00	15.8	61	4.6	1	2.48	354	50	3.2	0.0323
1/14/2017 0:00	16.3	60	5	0.81	1.92	330	51	2.8	0.0346
1/14/2017 1:00	16.4	61	5.1	0.36	1.32	304	81	2.5	0.0369
1/14/2017 2:00	16.9	60	5.3	0.4	1.3	270	157	2	0.0392
1/14/2017 3:00	18.9	58	6.6	0.7	2.3	180	178	2.5	0.0415
1/14/2017 4:00	20.2	58	7.7	1.5	3.11	180	184	3.4	0.0438
1/14/2017 5:00	19.7	62	8.7	1.82	3.52	171	187	3.5	0.0431
1/14/2017 6:00	16.6	78	10.9	2.2	3.72	177	186	3.8	0.0392
1/14/2017 7:00	19	68	10.3	1.81	3.71	174	185	3.9	0.0354
1/14/2017 8:00	20	64	9.9	1.8	3.22	177	187	4.2	0.0316
1/14/2017 9:00	22	59	9.7	1.75	2.66	193	200	4.5	0.0277
1/14/2017 10:00	24.3	55	10.5	1.92	2.87	208	209	5.1	0.0239
1/14/2017 11:00	25.8	54	11.4	2.2	3.12	231	230	5.6	0.02
1/14/2017 12:00	27.1	52	12	2.33	3.22	239	240	5.8	0.0385
1/14/2017 13:00	28.2	50	12	2.38	3.42	255	255	5.8	0.0791
1/14/2017 14:00	28.7	49	11.9	2.53	3.57	261	259	6	0.1198
1/14/2017 15:00	28.5	49	11.9	2.6	3.81	270	267	6	0.1605
1/14/2017 16:00	25.6	59	13.2	2.31	4.72	265	265	5.5	0.2012
1/14/2017 17:00	22.6	64	12.3	2.84	5.74	260	263	4.3	0.2418
1/14/2017 18:00	19	72	11.5	2.14	6.34	259	264	5.2	0.2561
1/14/2017 19:00	21.6	64	11.4	2.97	6.46	250	262	5	0.2439
1/14/2017 20:00	21.7	63	10.9	3.1	6.59	249	260	5.2	0.2316
1/14/2017 21:00	22	62	10.9	3.2	6.81	256	267	5.3	0.2194
1/14/2017 22:00	22.2	64	11.9	3.5	7.26	270	277	6	0.2072
1/14/2017 23:00	21.8	74	14.9	3.71	7.28	284	291	6.7	0.195
1/15/2017 0:00	20.9	86	17.3	3.44	6.74	296	302	6.6	0.1828
1/15/2017 1:00	20.2	87	17	3.22	6.28	300	307	6	0.1706
1/15/2017 2:00	19.5	88	16.5	2.87	5.69	299	309	5.5	0.1584
1/15/2017 3:00	18.9	89	16.1	2.61	5.02	302	313	4.8	0.1461
1/15/2017 4:00	18.6	89	15.8	2.22	4.33	306	320	4.1	0.1339
1/15/2017 5:00	18.4	89	15.7	1.84	3.47	283	314	3.4	0.12
1/15/2017 6:00	15.9	92	14.1	2.3	3.05	268	302	2.9	0.1042
1/15/2017 7:00	16.8	94	15.5	1.97	2.62	246	288	2.9	0.0885
1/15/2017 8:00	18.2	91	16.1	1.5	2.1	233	273	3.6	0.0728
1/15/2017 9:00	22.7	78	16.8	1.08	1.48	236	242	3.7	0.0571
1/15/2017 10:00	26.1	64	15.7	0.94	1.25	212	209	3.9	0.0414
1/15/2017 11:00	28.9	52	13.4	1.61	2.2	210	210	5.1	0.0257
1/15/2017 12:00	30.7	47	12.6	1.8	2.39	214	213	5.5	0.0183
1/15/2017 13:00	32.1	44	12.6	2.28	3.08	218	216	6	0.0192
1/15/2017 14:00	32.3	44	12.9	2.27	3.05	221	221	6.3	0.0202
1/15/2017 15:00	31.9	46	13.4	2.42	3.56	218	218	5.7	0.0211
1/15/2017 16:00	26.7	59	14.2	2.39	3.24	237	236	5	0.022
1/15/2017 17:00	25.4	62	14.3	1.53	3.61	212	226	3.1	0.023
1/15/2017 18:00	21.2	75	14.6	2.56	5.8	231	234	3.4	0.0485
1/15/2017 19:00	24.1	71	15.9	2.61	5.59	238	241	4.1	0.0987
1/15/2017 20:00	24	71	16	2.84	6.28	231	239	4.7	0.1489
1/15/2017 21:00	24.1	71	16.2	3	6.59	233	240	5	0.199
1/15/2017 22:00	24.4	72	16.6	3.28	7.02	239	244	5.5	0.2492
1/15/2017 23:00	24.4	73	17	3.28	7.12	239	246	5.6	0.2994
1/16/2017 0:00	24.3	75	17.4	3.36	7.22	233	239	6	0.3495
1/16/2017 1:00	24	77	17.8	3.14	6.76	233	241	5.8	0.3997
1/16/2017 2:00	23.5	80	18.2	3.12	6.64	230	239	5.5	0.4499
1/16/2017 3:00	23.1	82	18.5	3.14	6.67	233	240	5.3	0.5001
1/16/2017 4:00	23.5	81	18.6	3.3	6.95	235	240	6	0.5502
1/16/2017 5:00	23.6	81	18.6	3	6.4	233	241	5.8	0.5426
1/16/2017 6:00	23.5	85	19.6	2.86	6.41	234	239	5.2	0.4771
1/16/2017 7:00	22.9	86	19.2	3.11	6.46	228	235	5.2	0.4116
1/16/2017 8:00	24.8	80	19.5	3.11	6.18	222	231	5.7	0.3461
1/16/2017 9:00	28.4	70	19.9	2.77	5.45	221	226	5.8	0.2806
1/16/2017 10:00	32.4	59	19.8	2.26	3.47	225	226	6	0.2151
1/16/2017 11:00	35.7	50	19.1	2.42	3.56	218	218	5.8	0.1496
1/16/2017 12:00	38.1	43	17.7	2.42	3.42	218	218	6	0.1232
1/16/2017 13:00	38.2	43	17.5	2.25	3.19	212	212	5.8	0.1359
1/16/2017 14:00	36.6	47	18.3	2.01	3.09	207	209	5.2	0.1485
1/16/2017 15:00	35.7	49	18.4	1.7	3.09	208	209	4.7	0.1612
1/16/2017 16:00	33.6	55	19.1	1.68	3.83	197	200	3.8	0.1738
1/16/2017 17:00	31.6	61	19.5	1.92	4.46	189	196	3.4	0.1865
1/16/2017 18:00	30.2	82	25.4	2.57	5.06	193	198	4	0.2227
1/16/2017 19:00	29.8	92	27.6	2.6	5.54	180	187	5	0.2824
1/16/2017 20:00	30.2	93	28.4	2.22	4.85	144	158	4.8	0.3422
1/16/2017 21:00	30.5	93	28.7	2.83	5.72	135	144	5.2	0.4019
1/16/2017 22:00	30.8	93	29.1	2.9	6.02	134	138	5.6	0.4617
1/16/2017 23:00	31.2	93	29.4	2.84	5.99	141	147	5.5	0.5214
1/17/2017 0:00	31.4	93	29.6	3.26	6.5	117	127	6	0.5812
1/17/2017 1:00	31.6	93	29.7	4.2	8.08	115	121	8	0.6409
1/17/2017 2:00	31.8	92	29.8	4.3	8.18	126	129	8.5	0.7006
1/17/2017 3:00	32.1	92	30.1	4.56	8.61	116	121	8.9	0.7604
1/17/2017 4:00	32.4	93	30.5	4.35	8.41	113	118	8.9	0.8201
1/17/2017 5:00	32.9	93	31.2	4.27	8.19	106	114	8.5	0.8119
1/17/2017 6:00	34.1	94	32.5	4.63	8.64	104	110	9.4	0.7357
1/17/2017 7:00	34.5	95	33.3	3.74	7.45	106	112	8.8	0.6595
1/17/2017 8:00	34.6	97	33.8	2.51	5.79	95	111	7.1	0.5833
1/17/2017 9:00	35.2	97	34.5	3	6.46	92	106	5.7	0.5071
1/17/2017 10:00	36.6	96	35.6	3.98	7.65	102	107	7.7	0.4309
1/17/2017 11:00	36.5	97	35.6	3.42	6.76	111	114	7.7	0.3547
1/17/2017 12:00	36.3	98	35.7	2.51	5.51	113	119	6.6	0.298
1/17/2017 13:00	36.2	98	35.7	1.7	4.42	118	128	4.8	0.2608
1/17/2017 14:00	35.9	98	35.5	1.52	2.85	157	162	3.2	0.2236
1/17/2017 15:00	36.3	97	35.5	1.51	3.47	278	258	2.5	0.1864
1/17/2017 16:00	36	98	35.6	2.21	5.26	275	284	4.2	0.1492
1/17/2017 17:00	35.3	99	35.1	2.1	4.96	273	289	4.3	0.112
1/17/2017 18:00	35.5	99	35.2	3.42	6.79	255	261	5.1	0.0995
1/17/2017 19:00	34.1	99	33.9	4.32	8	265	270	8.1	0.1118
1/17/2017 20:00	33.5	99	33.3	4.1	7.73	269	275	8.2	0.124
1/17/2017 21:00	33.3	100	33.2	3.7	7.16	272	277	7.8	0.1362
1/17/2017 22:00	33.2	99	33	3.61	6.97	273	278	7	0.1484
1/17/2017 23:00	33	99	32.8	3.51	6.81	273	280	6.8	0.1606
1/18/2017 0:00	32.9	99	32.6	3.41	6.59	273	280	6.7	0.1728
1/18/2017 1:00	32.8	99	32.4	3.24	6.4	279	284	6.5	0.1851
1/18/2017 2:00	32.5	99	32.2	2.75	5.57	280	288	6.3	0.1973
1/18/2017 3:00	32.2	99	32	2.55	5.28	281	289	5.3	0.2095
1/18/2017 4:00	32.1	99	31.9	2.95	5.91	294	298	5.7	0.2217
1/18/2017 5:00	32	99	31.7	2.31	4.79	288	296	5.6	0.2331
1/18/2017 6:00	32.4	99	32.2	2	3.95	267	279	4.4	0.2436
1/18/2017 7:00	32.6	99	32.3	2.31	4.5	265	273	4.2	0.2542
1/18/2017 8:00	33.5	97	32.8	2.71	5.35	274	278	5.2	0.2647
1/18/2017 9:00	34.8	95	33.4	3.2	5.12	272	274	6.3	0.2752
1/18/2017 10:00	36.2	91	33.8	3.81	5.71	265	266	7.9	0.2858
1/18/2017 11:00	37.3	88	34.1	4.03	6.13	263	264	8.4	0.2963
1/18/2017 12:00	38.3	86	34.4	4.03	6.04	256	258	8.5	0.3263
1/18/2017 13:00	39.7	83	35	4.37	6.28	254	256	9.5	0.3756
1/18/2017 14:00	40.2	83	35.4	4	5.94	257	257	9.2	0.425
1/18/2017 15:00	40	84	35.4	3.76	5.69	245	246	8.5	0.4744
1/18/2017 16:00	38.6	87	35.1	3.58	6.6	234	238	7.6	0.5237
1/18/2017 17:00	37.5	90	34.8	4	7.46	233	235	7.6	0.5731
1/18/2017 18:00	35.8	94	34.2	4.38	8.1	235	237	8.3	0.5944
1/18/2017 19:00	36.1	93	34.4	4.52	8.32	235	237	8.8	0.5876
1/18/2017 20:00	36.2	93	34.3	5.08	9.04	238	241	9.9	0.5808
1/18/2017 21:00	35.7	93	33.8	5.32	9.4	244	246	10.7	0.574
1/18/2017 22:00	34.9	93	33	5.15	9.08	252	253	10.7	0.5673
1/18/2017 23:00	33.3	94	31.7	4.79	8.61	259	261	10.2	0.5605
1/19/2017 0:00	32.4	93	30.5	4.66	8.1	255	257	9.4	0.5537
1/19/2017 1:00	31.8	93	30	3.86	7.01	253	256	9.1	0.5469
1/19/2017 2:00	31.6	93	29.7	3.35	6.18	253	256	7.6	0.5401
1/19/2017 3:00	31.2	94	29.6	3.04	5.79	243	249	6.4	0.5333
1/19/2017 4:00	30.8	95	29.6	2.44	4.92	235	246	5.8	0.5265
1/19/2017 5:00	30.2	96	29.1	3.26	6.46	230	235	5.9	0.4888
1/19/2017 6:00	29.3	96	28.4	3.62	7.2	242	245	6.6	0.4201
1/19/2017 7:00	29.3	97	28.5	2.94	6.06	252	257	6.6	0.3514
1/19/2017 8:00	30.7	95	29.4	3.42	5.76	249	253	6	0.2827
1/19/2017 9:00	32.9	91	30.5	2.91	4.34	254	255	6.8	0.214
1/19/2017 10:00	33.9	88	30.8	2.75	3.92	251	251	6.7	0.1452
1/19/2017 11:00	35.7	83	31.1	2.1	2.82	245	243	6.5	0.0765
1/19/2017 12:00	37.5	79	31.5	1.53	1.97	212	210	5.7	0.0405
1/19/2017 13:00	38.9	76	32.1	2.47	3.4	212	208	6.2	0.0372
1/19/2017 14:00	39.3	76	32.4	2.2	2.95	210	208	6.2	0.0339
1/19/2017 15:00	39.1	77	32.5	2.18	3.18	196	193	5.3	0.0305
1/19/2017 16:00	35.9	86	32.1	1.41	3.51	172	183	4.7	0.0272
1/19/2017 17:00	32.1	91	29.8	1.75	3.13	121	163	2.7	0.0239
1/19/2017 18:00	30.7	96	29.6	1.82	3.47	99	134	2.5	0.0224
1/19/2017 19:00	30.3	96	29.3	2.39	5.42	147	157	4	0.0229
1/19/2017 20:00	29.6	96	28.6	2.1	4.85	155	166	4.3	0.0234
1/19/2017 21:00	29.4	96	28.5	2.66	5.55	160	166	4.7	0.0239
1/19/2017 22:00	29.5	96	28.6	2.47	5.12	159	168	4.9	0.0244
1/19/2017 23:00	29.8	96	28.8	2.56	5.55	159	166	4.7	0.0248
1/20/2017 0:00	29.8	97	29	2.33	4.99	133	147	4.6	0.0253
1/20/2017 1:00	30.1	97	29.4	2.34	5.08	130	144	4.2	0.0258
1/20/2017 2:00	30.3	97	29.6	2.73	5.28	114	127	4.9	0.0263
1/20/2017 3:00	30.3	98	29.8	3.18	5.91	103	114	5.9	0.0268
1/20/2017 4:00	30.8	97	30.1	3.49	6.64	103	108	6.7	0.0273
1/20/2017 5:00	31	97	30.2	3.45	6.69	120	122	6.7	0.0413
1/20/2017 6:00	30.8	97	30.2	2.68	5.24	117	125	6.5	0.0688
1/20/2017 7:00	30.8	97	30.2	3.16	5.91	79	93	5.9	0.0964
1/20/2017 8:00	32	95	30.8	3.6	6.72	90	94	6.9	0.1239
1/20/2017 9:00	33.5	92	31.4	3.1	6.02	111	111	7	0.1515
1/20/2017 10:00	34.1	91	31.7	2.73	4.95	82	98	6.1	0.179
1/20/2017 11:00	35.9	85	32	3.22	5.12	83	86	6.9	0.2065
1/20/2017 12:00	36.4	84	32.1	2.8	4.4	90	90	6.8	0.2064
1/20/2017 13:00	35.6	89	32.6	2.2	3.93	90	97	5.9	0.1786
1/20/2017 14:00	35.3	91	33	2.47	4.62	76	85	4.5	0.1508
1/20/2017 15:00	35.4	92	33.2	2.18	4.34	74	82	4.7	0.123
1/20/2017 16:00	34.9	93	33.2	1.2	3.26	90	101	4	0.0952
1/20/2017 17:00	34	97	33.2	0.94	1.3	32	122	1.8	0.0673
1/20/2017 18:00	33.4	97	32.6	1.06	1.9	221	183	1.2	0.0577
1/20/2017 19:00	33.9	96	32.9	1.7	3.47	225	224	2.8	0.0662
1/20/2017 20:00	34.3	96	33.2	2.19	4.64	227	233	3.7	0.0747
1/20/2017 21:00	34.5	96	33.5	2.97	5.9	228	231	5.4	0.0833
1/20/2017 22:00	34.7	96	33.7	3.14	6.14	239	240	6	0.0918
1/20/2017 23:00	34.8	96	33.8	2.87	5.9	241	244	5.9	0.1003
1/21/2017 0:00	34.6	98	33.9	2.37	5.5	242	245	5.2	0.1088
1/21/2017 1:00	35	98	34.4	1.63	4.41	227	237	4.4	0.1174
1/21/2017 2:00	34.5	99	34.1	1.3	3.2	180	219	2.9	0.1259
1/21/2017 3:00	34.7	99	34.4	1.12	3.09	153	205	1.8	0.1344
1/21/2017 4:00	35.8	98	35.4	1.58	3.4	125	166	2.4	0.1429
1/21/2017 5:00	37	98	36.5	2.86	5.98	126	142	5.1	0.1494
1/21/2017 6:00	35.6	99	35.3	2.72	5.61	126	140	5.5	0.154
1/21/2017 7:00	35.8	99	35.7	2.62	6.06	130	142	4.8	0.1585
1/21/2017 8:00	37.4	99	37.1	2.91	6.31	139	151	5.3	0.163
1/21/2017 9:00	39.3	98	38.8	3.16	6.32	145	157	5.8	0.1675
1/21/2017 10:00	41.3	97	40.4	3.09	6.36	155	164	5.8	0.172
1/21/2017 11:00	43.2	95	42	3.09	6.26	151	163	6	0.1765
1/21/2017 12:00	45.1	94	43.4	3.01	6.38	165	171	6	0.1741
1/21/2017 13:00	48.3	90	45.5	3.71	5.11	183	183	7.3	0.1649
1/21/2017 14:00	49.8	88	46.4	3.86	5.77	190	189	8.1	0.1557
1/21/2017 15:00	49.1	90	46.2	2.82	5.53	197	193	7.9	0.1465
1/21/2017 16:00	46.4	95	44.9	2.38	6	165	178	5.5	0.1373
1/21/2017 17:00	43.2	98	42.7	3.16	6.93	145	160	5.5	0.128
1/21/2017 18:00	41.1	100	41	3.04	7.24	134	145	5.7	0.1195
1/21/2017 19:00	40.4	100	40.4	2.58	7.38	144	155	5.1	0.1118
1/21/2017 20:00	42	99	41.8	2.92	7.47	142	155	5.1	0.104
1/21/2017 21:00	39.8	100	39.8	2.31	6.7	175	179	5.2	0.0962
1/21/2017 22:00	40.4	100	40.4	2.38	6.2	165	180	3.9	0.0884
1/21/2017 23:00	41.3	100	41.3	2.51	6.56	175	188	4.3	0.0806
1/22/2017 0:00	42.6	99	42.3	2.63	5.87	189	194	4.4	0.0728
1/22/2017 1:00	42.9	99	42.5	2.38	5.19	202	205	4.6	0.0651
1/22/2017 2:00	38.8	100	38.8	2.56	4.56	201	218	4.1	0.0573
1/22/2017 3:00	36.6	100	36.6	2.34	3.29	160	200	3.6	0.0495
1/22/2017 4:00	35.7	100	35.7	2.15	3.24	152	189	3	0.0417
1/22/2017 5:00	35	100	35	1.7	2.4	140	180	2.8	0.0428
1/22/2017 6:00	34	100	34	1.75	1.71	156	173	2.6	0.0527
1/22/2017 7:00	34.1	100	34.1	1.32	2.28	171	165	2.4	0.0627
1/22/2017 8:00	36.8	99	36.6	1.4	3.61	180	177	2.6	0.0727
1/22/2017 9:00	38.7	99	38.4	0.85	2.86	201	192	2.6	0.0826
1/22/2017 10:00	40.7	98	40.2	0.95	2.51	162	185	2.3	0.0926
1/22/2017 11:00	43.5	97	42.8	1.58	1.75	145	149	3.6	0.1025
1/22/2017 12:00	45.6	94	44	1.63	1.77	133	133	4	0.1021
1/22/2017 13:00	45	96	43.9	1.6	2.52	90	97	3.9	0.0913
1/22/2017 14:00	44.8	95	43.4	1.81	3.2	96	104	6.1	0.0805
1/22/2017 15:00	42.6	97	41.8	2.14	4.65	101	115	6.4	0.0698
1/22/2017 16:00	38.8	100	38.8	2.12	4.25	98	117	4.1	0.059
1/22/2017 17:00	37.2	100	37.2	1.02	1.68	11	107	2.7	0.0482
1/22/2017 18:00	37.7	100	37.7	0.86	0.91	36	84	1.7	0.0456
1/22/2017 19:00	36.3	100	36.3	1.53	2.6	58	74	2.3	0.0511
1/22/2017 20:00	37.7	100	37.6	2.19	5.26	66	81	3.7	0.0566
1/22/2017 21:00	38.3	100	38.2	2	5.47	87	99	4	0.0621
1/22/2017 22:00	38.3	99	38.1	3.57	7.3	108	113	6.6	0.0676
1/22/2017 23:00	37.4	100	37.3	2.88	6.35	110	118	6.7	0.0731
1/23/2017 0:00	36.9	100	36.8	2.52	5.83	97	112	5.3	0.0786
1/23/2017 1:00	36.7	99	36.6	2.5	5.87	90	104	4.7	0.0841
1/23/2017 2:00	36.6	98	36	2.6	5.8	92	105	4.7	0.0897
1/23/2017 3:00	35.8	98	35.3	2.34	5.2	70	90	4.7	0.0952
1/23/2017 4:00	35.7	98	35	2.75	5.76	71	82	4.9	0.1007
1/23/2017 5:00	35.8	97	35.1	3.01	6.3	75	80	5.6	0.1031
1/23/2017 6:00	36.4	97	35.6	2.73	5.71	82	87	5.7	0.1024
1/23/2017 7:00	36.2	97	35.5	2.67	5.71	77	86	5.1	0.1017
1/23/2017 8:00	36.7	96	35.7	2.62	5.46	72	82	4.9	0.1009
1/23/2017 9:00	37.5	94	36.1	2.96	5.72	78	85	5.4	0.1002
1/23/2017 10:00	38.4	95	36.9	2.93	5.8	82	91	5.7	0.0995
1/23/2017 11:00	38.2	95	36.8	2.71	5.22	86	95	5.7	0.0988
1/23/2017 12:00	38.6	95	37.2	2.4	4.34	92	98	5.2	0.1097
1/23/2017 13:00	39.3	94	37.6	2.2	3.72	93	96	5.3	0.1321
1/23/2017 14:00	38.8	95	37.5	2.06	3.86	67	80	4.5	0.1546
1/23/2017 15:00	38.4	96	37.3	1.86	3.69	36	57	3.8	0.177
1/23/2017 16:00	37.7	97	37	1.98	4.5	41	53	3.4	0.1995
1/23/2017 17:00	37.2	98	36.6	2.3	5.09	34	47	4.1	0.2219
1/23/2017 18:00	36.4	99	36.1	2.28	5.08	38	54	4.2	0.223
1/23/2017 19:00	36.6	99	36.3	2.42	5.69	60	72	4.3	0.2028
1/23/2017 20:00	36.7	97	36	2.57	5.71	77	87	4.7	0.1826
1/23/2017 21:00	35.8	95	34.6	2.91	6.01	86	93	5.3	0.1623
1/23/2017 22:00	34.3	96	33.2	2.01	4.7	84	91	5.3	0.1421
1/23/2017 23:00	33.3	96	32.2	2.3	5.22	88	95	4	0.1219
1/24/2017 0:00	33.1	95	31.9	2.82	6.06	96	103	5.2	0.1016
1/24/2017 1:00	33	95	31.8	1.8	4.55	93	109	5.2	0.0814
1/24/2017 2:00	32.9	95	31.7	1.71	4.09	97	112	3.2	0.0612
1/24/2017 3:00	33	96	31.9	1.48	3.72	118	126	3.3	0.041
1/24/2017 4:00	32.8	96	31.9	1.71	3.97	111	124	3.1	0.0207
1/24/2017 5:00	33	96	32	1.39	3.47	111	123	3.3	0.0136
1/24/2017 6:00	33	97	32.1	0.22	0.67	297	207	2.5	0.0196
1/24/2017 7:00	33	98	32.5	1.39	2.1	291	273	2.2	0.0256
1/24/2017 8:00	33.9	96	33	1.68	3.32	287	291	2.9	0.0316
1/24/2017 9:00	34.7	95	33.4	1.8	3.76	289	295	3.4	0.0375
1/24/2017 10:00	35.1	95	33.8	2.33	3.64	301	302	4.8	0.0435
1/24/2017 11:00	36	96	34.9	2.66	3.94	304	306	5.6	0.0495
1/24/2017 12:00	36.8	95	35.7	2.83	4.19	302	303	6.1	0.0598
1/24/2017 13:00	37	95	35.7	3.24	4.78	304	307	6.7	0.0745
1/24/2017 14:00	37.6	89	34.8	3.5	5.04	307	309	7.6	0.0891
1/24/2017 15:00	36.8	90	34.2	3.58	5.26	306	309	7.5	0.1037
1/24/2017 16:00	35.6	94	34	2.8	4.76	305	309	7.3	0.1184
1/24/2017 17:00	34.6	96	33.7	2.69	4.89	315	319	5.3	0.133
1/24/2017 18:00	33.9	98	33.3	2.24	4.38	297	305	5.1	0.1406
1/24/2017 19:00	33.9	98	33.5	1.99	4.18	288	291	4	0.1412
1/24/2017 20:00	34.2	98	33.8	2.06	4.52	293	298	3.7	0.1418
1/24/2017 21:00	34.4	97	33.7	2.52	5.24	304	305	4.6	0.1424
1/24/2017 22:00	34.2	96	33.3	2.31	4.75	288	300	4.6	0.143
1/24/2017 23:00	33.4	98	32.8	2.5	4.95	272	284	4.5	0.1436
1/25/2017 0:00	33.5	98	32.9	2.26	4.49	283	291	4.7	0.1442
1/25/2017 1:00	33.1	98	32.7	2.06	4.08	293	306	4	0.1448
1/25/2017 2:00	32.1	99	31.8	2.61	5.23	266	277	4.7	0.1454
1/25/2017 3:00	32.6	98	32.1	2.5	4.84	270	277	5.3	0.146
1/25/2017 4:00	32.5	98	32.1	1.8	3.69	270	283	4.5	0.1466
1/25/2017 5:00	31.8	99	31.6	1.34	2.81	243	274	3.2	0.1462
1/25/2017 6:00	33.3	100	33.2	1.3	2.06	203	247	2.7	0.1448
1/25/2017 7:00	33.4	99	33.2	1.71	3.36	201	217	3	0.1434
1/25/2017 8:00	34.5	98	33.9	2.01	3.45	186	197	4.6	0.142
1/25/2017 9:00	35.5	93	33.6	1.66	2.25	155	159	4.4	0.1406
1/25/2017 10:00	36.6	89	33.7	2.04	2.75	169	170	4.9	0.1393
1/25/2017 11:00	36.9	87	33.5	2.61	3.93	184	187	5.6	0.1379
1/25/2017 12:00	37.7	84	33.4	1.97	2.94	156	162	5.6	0.138
1/25/2017 13:00	37.8	84	33.4	2.36	3.76	126	130	5.1	0.1396
1/25/2017 14:00	38.3	86	34.3	2.64	3.85	115	118	8.8	0.1412
1/25/2017 15:00	36.2	95	34.9	2.6	4.08	88	101	8.7	0.1428
1/25/2017 16:00	35.5	96	34.4	2.16	4.34	77	98	5.3	0.1445
1/25/2017 17:00	34.6	96	33.6	1.77	3.59	74	103	4	0.1461
1/25/2017 18:00	33	99	32.8	1.25	2.02	61	81	3.8	0.1449
1/25/2017 19:00	32.7	100	32.6	0.72	0.85	56	159	2.3	0.141
1/25/2017 20:00	32.4	100	32.4	0.8	0.8	360	270	1.7	0.137
1/25/2017 21:00	32.4	100	32.3	1.35	2.53	318	288	2.4	0.1331
1/25/2017 22:00	33	99	32.8	1.5	3.4	266	284	2.5	0.1291
1/25/2017 23:00	33.5	99	33.2	1.93	4.12	249	264	3.4	0.1252
1/26/2017 0:00	33.4	100	33.4	2.06	4.2	247	258	3.7	0.1212
1/26/2017 1:00	33.2	100	33.1	2.2	4.27	240	249	3.9	0.1173
1/26/2017 2:00	33	100	32.9	2.42	4.56	246	255	4.5	0.1133
1/26/2017 3:00	32.6	100	32.5	2.8	4.92	270	275	4.9	0.1094
1/26/2017 4:00	32.3	98	31.9	2.72	5.05	287	297	5.3	0.1054
1/26/2017 5:00	32.1	98	31.5	2.91	5.3	297	306	5.6	0.1495
1/26/2017 6:00	32.2	97	31.6	3.09	5.74	299	311	6.5	0.2417
1/26/2017 7:00	32.4	97	31.6	3.97	6.88	304	311	7.4	0.3338
1/26/2017 8:00	33	95	31.8	4.31	7.39	316	320	8.4	0.4259
1/26/2017 9:00	34.2	90	31.6	6.02	9.6	328	329	12.2	0.5181
1/26/2017 10:00	35.2	82	30.3	5.86	8.94	323	324	11.8	0.6102
1/26/2017 11:00	37.2	72	28.9	6.22	9.26	315	315	12.7	0.7024
1/26/2017 12:00	36.8	76	29.9	6.33	9.71	301	302	13.1	0.7592
1/26/2017 13:00	36.5	78	30.3	5.14	8.18	297	297	12.8	0.7806
1/26/2017 14:00	38.2	72	29.8	5.7	8.62	292	292	13.4	0.8021
1/26/2017 15:00	37.4	71	28.8	5.82	9.18	286	286	12	0.8235
1/26/2017 16:00	35.7	76	28.8	4.98	8.88	280	284	11.8	0.845
1/26/2017 17:00	33.8	80	28.4	4.65	8.61	279	283	10	0.8665
1/26/2017 18:00	31.7	83	27.1	5.3	9.48	281	284	9.2	0.8734
1/26/2017 19:00	30.7	80	25.4	5.46	9.68	284	286	10.5	0.8659
1/26/2017 20:00	29.6	76	23.1	5.58	9.81	285	287	11.1	0.8583
1/26/2017 21:00	28.9	78	22.9	5.05	9.08	278	281	11.1	0.8507
1/26/2017 22:00	28.4	84	24	4.5	8.23	270	275	10	0.8432
1/26/2017 23:00	28.8	85	24.8	4.7	8.13	270	275	9.2	0.8356
1/27/2017 0:00	28.5	86	24.8	4.7	8.12	270	274	9.3	0.8281
1/27/2017 1:00	28.1	87	24.7	4.31	7.68	274	278	9.2	0.8205
1/27/2017 2:00	27	89	24.3	4.3	7.82	269	274	8.5	0.813
1/27/2017 3:00	26.8	88	23.8	4.4	8.04	270	276	8.6	0.8054
1/27/2017 4:00	26.6	86	23	4.6	8.32	269	273	8.8	0.7978
1/27/2017 5:00	26	86	22.3	4.52	8.2	265	270	8.9	0.8021
1/27/2017 6:00	28	81	22.8	4.53	8.3	264	269	9.1	0.8182
1/27/2017 7:00	27.8	83	23.2	4.75	8.43	262	265	9.1	0.8342
1/27/2017 8:00	29.2	78	23.2	4.1	8.16	257	263	9.5	0.8503
1/27/2017 9:00	31.2	70	22.7	5.8	8.91	268	268	11	0.8664
1/27/2017 10:00	32.8	60	20.4	7.02	10.47	281	280	14.3	0.8825
1/27/2017 11:00	33.8	53	18.6	7.26	10.68	277	277	15	0.8985
1/27/2017 12:00	34.1	53	18.9	7.58	11.31	278	278	15.7	0.9071
1/27/2017 13:00	33.7	55	19.3	7.11	10.72	273	274	15.6	0.908
1/27/2017 14:00	33.1	56	19.2	6.8	10.3	268	269	15.2	0.909
1/27/2017 15:00	31.5	60	19.2	6.43	10.03	265	265	15.2	0.91
1/27/2017 16:00	30.2	62	18.7	5.63	9.34	258	260	13.1	0.911
1/27/2017 17:00	28.8	65	18.4	5.71	9.63	259	260	11.6	0.912
1/27/2017 18:00	27.7	70	19.2	5.35	9.01	249	253	11.6	0.8951
1/27/2017 19:00	27.6	68	18.5	5.6	9.46	254	257	11.5	0.8604
1/27/2017 20:00	27.1	68	18.1	5.34	9.08	257	259	11.5	0.8256
1/27/2017 21:00	26.8	68	17.7	5.35	9.23	262	265	11.2	0.7909
1/27/2017 22:00	26.4	69	17.7	5.45	9.14	263	265	11.2	0.7562
1/27/2017 23:00	26.3	72	18.6	4.88	8.3	259	261	10.9	0.7214
1/28/2017 0:00	26.3	75	19.4	4.44	7.91	247	252	9.9	0.6867
1/28/2017 1:00	26.2	77	20.1	4.19	7.83	237	243	9.1	0.6519
1/28/2017 2:00	26	79	20.3	3.92	8.45	232	243	7.9	0.6172
1/28/2017 3:00	26.2	77	20	4.98	8.48	248	251	10	0.5824
1/28/2017 4:00	26.7	76	20.1	4.59	7.87	250	252	10	0.5477
1/28/2017 5:00	26.9	76	20.3	4.34	8.51	244	250	9.3	0.544
1/28/2017 6:00	27.4	75	20.4	3.8	6.82	243	248	8.9	0.5712
1/28/2017 7:00	27.2	76	20.7	4.57	7.69	247	249	9	0.5985
1/28/2017 8:00	27.8	74	20.6	5.33	8.43	247	248	10.5	0.6258
1/28/2017 9:00	29	68	19.8	5.85	8.88	257	256	12.1	0.6531
1/28/2017 10:00	30.2	64	19.5	5.84	8.88	263	262	12.1	0.6803
1/28/2017 11:00	31.8	59	19.1	5.9	8.75	259	259	12.7	0.7076
1/28/2017 12:00	32.6	55	18.2	5.87	8.8	261	262	12.4	0.6965
1/28/2017 13:00	31.7	64	21	6.14	9.36	263	263	12.8	0.6469
1/28/2017 14:00	31.3	68	21.9	5.57	8.6	261	261	12.6	0.5973
1/28/2017 15:00	31.3	68	22.2	5.36	8.27	261	262	11.8	0.5477
1/28/2017 16:00	30.2	75	23.1	3.4	5.98	242	249	10.7	0.4981
1/28/2017 17:00	29.4	76	22.8	4.52	7.81	265	268	9.1	0.4485
1/28/2017 18:00	27.2	73	19.5	4.1	7.51	267	273	9	0.4261
1/28/2017 19:00	26.2	72	18.6	4.67	8.39	280	285	8.8	0.4307
1/28/2017 20:00	25.3	69	16.7	4.46	8.1	290	294	9.5	0.4353
1/28/2017 21:00	23.6	72	15.9	4.02	7.43	289	294	8.8	0.44
1/28/2017 22:00	22.7	74	15.6	3.83	7.07	290	295	7.6	0.4446
1/28/2017 23:00	22.1	73	14.7	4.08	7.22	287	292	7.7	0.4492
1/29/2017 0:00	21.1	69	12.3	4.11	7.39	288	293	8	0.4538
1/29/2017 1:00	20.3	67	11.1	3.86	7	287	292	7.9	0.4585
1/29/2017 2:00	19.8	67	10.7	3.61	6.67	284	289	7.3	0.4631
1/29/2017 3:00	19.5	68	10.5	3.35	6.29	280	288	6.7	0.4677
1/29/2017 4:00	19.4	68	10.5	3.01	5.77	274	284	6.1	0.4724
1/29/2017 5:00	18.8	71	11	2.8	5.32	270	282	5.3	0.4599
1/29/2017 6:00	19.6	72	12.1	2.21	5.41	288	298	4.7	0.4303
1/29/2017 7:00	19.9	72	12.4	2.82	5.28	287	297	5	0.4007
1/29/2017 8:00	22.2	68	13.1	2.67	4.27	283	291	5.4	0.3711
1/29/2017 9:00	24.3	55	10.3	4.27	6.05	303	304	9.3	0.3415
1/29/2017 10:00	25.7	50	9.7	4.86	6.84	307	308	10.7	0.3119
1/29/2017 11:00	26.3	46	8.2	4.5	6.39	307	310	10.6	0.2823
1/29/2017 12:00	26.5	49	9.7	3.89	5.45	314	316	10	0.2472
1/29/2017 13:00	27.6	44	8.7	3.98	5.61	298	301	9	0.2066
1/29/2017 14:00	26.7	49	10.2	3.94	5.64	306	307	9.1	0.1659
1/29/2017 15:00	27.1	46	9.1	3.79	5.48	288	291	8.7	0.1253
1/29/2017 16:00	26	49	9.6	2.39	3.4	327	332	8.2	0.0847
1/29/2017 17:00	23.6	60	11.6	2.3	3.88	34	35	5.1	0.0441
1/29/2017 18:00	21.1	61	9.7	1.75	4.18	336	349	4.5	0.0434
1/29/2017 19:00	20	65	10	2.4	4.62	360	5	4.3	0.0828
1/29/2017 20:00	18.5	70	10.2	2.22	4.28	8	11	4.2	0.1221
1/29/2017 21:00	18.6	66	9.3	2.21	4.6	355	360	3.6	0.1615
1/29/2017 22:00	18.8	71	11.1	2.57	4.83	347	354	4.3	0.2008
1/29/2017 23:00	18.9	69	10.5	2.64	4.87	335	341	4.8	0.2402
1/30/2017 0:00	17.5	68	8.6	2.77	5.27	311	327	4.8	0.2795
1/30/2017 1:00	17	67	7.8	3.28	6.18	322	331	5.8	0.3188
1/30/2017 2:00	17	67	8	3.26	5.99	317	327	5.9	0.3582
1/30/2017 3:00	16.7	69	8.3	3.61	6.42	316	323	6.4	0.3975
1/30/2017 4:00	15.9	71	8.1	3.55	6.51	310	317	6.5	0.4369
1/30/2017 5:00	15.2	72	7.7	3.54	6.54	299	309	6.5	0.4659
1/30/2017 6:00	14.7	70	6.6	3.19	6.59	302	312	6.5	0.4847
1/30/2017 7:00	15	69	6.9	3.5	6.39	301	310	6.5	0.5034
1/30/2017 8:00	17.5	63	6.9	3.62	5.85	298	303	7.3	0.5222
1/30/2017 9:00	19.6	52	4.9	3.83	5.44	303	306	8.8	0.5409
1/30/2017 10:00	21.7	41	1.6	3.81	5.25	300	301	9.1	0.5597
1/30/2017 11:00	23.1	34	-1.1	3.67	4.92	296	297	9.8	0.5784
1/30/2017 12:00	24	31	-2.2	3.32	4.46	286	286	9	0.5517
1/30/2017 13:00	24.3	30	-2.8	3.13	4.33	277	277	8.5	0.4795
1/30/2017 14:00	24.3	30	-2.6	2.5	3.4	272	270	8	0.4073
1/30/2017 15:00	24.3	30	-2.7	2.47	3.42	256	255	6.5	0.3352
1/30/2017 16:00	23.6	31	-2.3	2.33	3.71	245	243	6	0.263
1/30/2017 17:00	20	38	-1.5	1.73	2.76	190	226	4.4	0.1908
1/30/2017 18:00	17.1	47	0.1	1.78	4.78	142	164	2.4	0.1563
1/30/2017 19:00	17.7	45	-0.1	2.73	5.47	152	162	4.3	0.1597
1/30/2017 20:00	17.7	45	-0.1	2.69	5.48	158	165	4.4	0.163
1/30/2017 21:00	18.7	44	0.6	3.26	6.42	153	162	5.4	0.1663
1/30/2017 22:00	19.9	49	4	3.38	6.36	161	167	5.9	0.1696
1/30/2017 23:00	20.4	61	9	3.48	6.28	162	166	6.5	0.173
1/31/2017 0:00	20.6	71	12.7	3.52	6.35	145	154	6.6	0.1763
1/31/2017 1:00	21.3	76	15	3.58	6.58	144	152	6.7	0.1796
1/31/2017 2:00	21.3	80	16.1	3.28	6.19	142	149	6.7	0.1829
1/31/2017 3:00	22.2	80	16.9	3.55	6.38	140	145	6.4	0.1863
1/31/2017 4:00	22.7	80	17.5	3.47	6.31	134	139	6.6	0.1896
1/31/2017 5:00	23.6	80	18.5	3.2	5.8	129	135	6.4	0.1896
1/31/2017 6:00	24.9	83	20.5	3.18	5.96	118	125	6	0.1862
1/31/2017 7:00	25.2	84	21.1	2.68	5.13	117	123	6.2	0.1828
1/31/2017 8:00	26.8	79	21.2	3	4.91	120	123	5.7	0.1794
1/31/2017 9:00	27.5	78	21.6	2.68	3.89	117	119	6.3	0.176
1/31/2017 10:00	28.9	72	20.9	2.75	3.88	123	125	6.4	0.1726
1/31/2017 11:00	29.3	71	20.9	2.42	3.41	128	130	6.3	0.1692
1/31/2017 12:00	30.8	64	20	1.58	2.16	145	146	5.8	0.1561
1/31/2017 13:00	32.1	59	19.4	1.5	2	180	177	4.6	0.1332
1/31/2017 14:00	32.1	60	19.6	1.92	2.66	219	214	4.4	0.1103
1/31/2017 15:00	31.7	66	21.7	1.66	2.42	245	240	4.6	0.0875
1/31/2017 16:00	30.7	74	23.4	2.3	3.82	268	264	4.7	0.0646
1/31/2017 17:00	28.8	85	24.9	2.84	5.15	280	278	5.3	0.0417
1/31/2017 18:00	27.7	87	24.5	3.35	5.97	260	261	6.1	0.0709
1/31/2017 19:00	26.9	89	24.1	3.61	6.71	265	267	7.4	0.1519
1/31/2017 20:00	27.4	88	24.4	5.26	9.07	261	263	9.9	0.233
1/31/2017 21:00	27.2	81	22.1	5.79	9.79	260	262	11.8	0.3141
1/31/2017 22:00	27	77	20.9	5.83	9.82	264	266	11.6	0.3952
1/31/2017 23:00	26.6	76	20.1	5.71	9.81	266	268	11.6	0.4763
2/1/2017 0:00	26.2	77	20	5.6	9.7	269	270	11.4	0.5573
2/1/2017 1:00	25.5	80	20.1	5.2	9.3	269	270	11	0.6384
2/1/2017 2:00	24.5	86	20.9	4.61	8.81	266	267	10	0.7195
2/1/2017 3:00	24.3	88	21.3	4.74	8.92	263	266	9	0.8006
2/1/2017 4:00	23.9	90	21.3	4.64	8.81	263	267	9	0.8816
2/1/2017 5:00	23.6	90	21.2	4.7	8.91	269	273	9	0.8966
2/1/2017 6:00	25	88	22	4.5	8.67	273	277	9	0.8453
2/1/2017 7:00	24.9	87	21.5	4.4	8.39	273	278	8.6	0.7941
2/1/2017 8:00	27.3	80	21.8	4	8.05	269	276	8.7	0.7428
2/1/2017 9:00	30.1	70	21.5	4.72	7.05	275	277	9.8	0.6916
2/1/2017 10:00	32.6	58	19.3	4.53	6.46	276	278	10.1	0.6403
2/1/2017 11:00	34.4	47	16.4	5	7.11	272	272	11	0.5891
2/1/2017 12:00	35.8	43	15.8	5.9	8.5	271	271	12.6	0.5499
2/1/2017 13:00	35.7	42	14.7	6.6	9.8	272	272	13.8	0.5229
2/1/2017 14:00	34.9	47	16.8	6.41	9.63	274	274	13.8	0.4959
2/1/2017 15:00	34.4	47	16.4	5.71	8.84	274	275	13.3	0.4688
2/1/2017 16:00	32.1	57	18.4	4.1	7.42	271	275	11.6	0.4418
2/1/2017 17:00	29.4	62	18.2	4.27	8.01	286	290	8.4	0.4148
2/1/2017 18:00	26.3	71	18.2	2.86	6.41	282	293	8.2	0.4051
2/1/2017 19:00	25.5	74	18.4	3.58	6.96	300	305	6.2	0.4128
2/1/2017 20:00	24	72	16.1	3.74	7.18	304	309	6.9	0.4204
2/1/2017 21:00	22.3	71	14.4	3.19	6.2	302	308	6.9	0.4281
2/1/2017 22:00	21.1	71	13.2	3.08	6.09	306	312	5.6	0.4358
2/1/2017 23:00	20.3	72	12.6	2.97	5.84	303	308	5.1	0.4434
2/2/2017 0:00	19.8	76	13.4	2.84	5.45	309	313	4.9	0.4511
2/2/2017 1:00	19.2	80	14.1	2.28	4.55	293	303	4.6	0.4588
2/2/2017 2:00	19.6	79	14.3	2.22	4.18	262	281	3.9	0.4664
2/2/2017 3:00	19.4	80	14.1	2.89	5.5	256	269	4.7	0.4741
2/2/2017 4:00	19.1	81	14.1	3.51	6.31	267	273	6.1	0.4818
2/2/2017 5:00	19.6	75	13	4.3	7.43	271	275	8	0.5098
2/2/2017 6:00	19.2	72	11.5	4.62	8.1	265	269	9.7	0.558
2/2/2017 7:00	17.9	72	10.5	5.18	8.84	260	265	10.3	0.6063
2/2/2017 8:00	18.3	66	8.9	6.26	9.63	262	265	12.1	0.6545
2/2/2017 9:00	18.8	57	6.2	7.03	10.48	276	277	14.5	0.7028
2/2/2017 10:00	18.6	55	5.1	7.07	10.64	278	279	14.8	0.751
2/2/2017 11:00	19	52	4.1	6.86	10.21	278	278	14.7	0.7993
2/2/2017 12:00	20.1	48	3.7	6.65	9.8	277	278	14.3	0.8237
2/2/2017 13:00	20.7	46	3.3	6.44	9.48	276	277	13.9	0.8243
2/2/2017 14:00	21.2	46	3.5	6.2	9.1	271	272	13.6	0.8249
2/2/2017 15:00	20.8	47	3.6	5.8	8.7	268	269	13.2	0.8254
2/2/2017 16:00	20.1	48	3.3	5.82	8.92	265	266	12.2	0.826
2/2/2017 17:00	19	51	4	4.73	7.91	257	261	11.7	0.8266
2/2/2017 18:00	17.3	61	6.1	5.38	9.22	252	255	9.9	0.8126
2/2/2017 19:00	16.4	62	5.8	5.69	9.44	252	255	11.6	0.784
2/2/2017 20:00	15.7	63	5.3	5.48	9.28	255	259	11.5	0.7555
2/2/2017 21:00	15.6	64	5.7	5.2	8.67	259	263	11.1	0.7269
2/2/2017 22:00	15.3	67	6.4	4.93	8.18	252	258	10.9	0.6984
2/2/2017 23:00	15.5	68	6.7	4.53	7.6	248	254	10	0.6698
2/3/2017 0:00	15.9	69	7.5	4.21	6.84	252	258	8.9	0.6413
2/3/2017 1:00	16.4	70	8.3	4.06	6.45	260	263	8.3	0.6127
2/3/2017 2:00	16.8	65	7	4.41	7.13	274	276	9.2	0.5842
2/3/2017 3:00	16.7	63	6.3	4.6	7.22	271	274	9.4	0.5556
2/3/2017 4:00	16.4	60	4.9	4.5	7.1	267	272	9.4	0.5271
2/3/2017 5:00	15.9	60	4.6	4.1	6.34	257	264	9	0.5373
2/3/2017 6:00	14.1	67	5	4.48	7.53	246	253	8.6	0.5863
2/3/2017 7:00	13.8	66	4.4	4.31	7.52	248	256	9.2	0.6352
2/3/2017 8:00	15.1	62	4.3	5.18	7.75	260	263	9.8	0.6842
2/3/2017 9:00	17.1	48	0.6	5.66	8.43	278	280	12	0.7332
2/3/2017 10:00	17.5	42	-1.5	5.94	8.73	283	283	12.7	0.7822
2/3/2017 11:00	18.1	39	-2.8	6.09	8.81	284	285	13	0.8311
2/3/2017 12:00	18.9	38	-2.3	6.38	9.29	284	284	13.7	0.8282
2/3/2017 13:00	18.6	39	-2.4	6.5	9.63	284	285	13.8	0.7732
2/3/2017 14:00	18.9	38	-2.3	6.58	9.87	287	288	13.9	0.7183
2/3/2017 15:00	18.8	40	-1.8	6.26	9.43	287	287	13.8	0.6633
2/3/2017 16:00	19.1	39	-2	6.14	9.46	289	290	12.9	0.6084
2/3/2017 17:00	18	46	0.6	4.81	8.08	282	285	12.3	0.5534
2/3/2017 18:00	16.1	54	2.4	4.01	7.52	266	274	9.6	0.5297
2/3/2017 19:00	15.9	57	3.3	4.13	7.51	263	272	7.9	0.5371
2/3/2017 20:00	15.5	60	4	4.14	7.6	262	271	7.8	0.5445
2/3/2017 21:00	15	62	4.3	4.33	7.9	263	270	8.4	0.552
2/3/2017 22:00	14.1	64	4.2	4.28	7.82	259	266	8.4	0.5594
2/3/2017 23:00	13.5	67	4.6	4.39	8.04	258	264	8.2	0.5669
2/4/2017 0:00	13.2	71	5.4	4.24	8.01	262	267	8.2	0.5743
2/4/2017 1:00	13	74	6.1	4.2	7.86	258	263	7.9	0.5818
2/4/2017 2:00	13.1	75	6.6	4.2	7.89	258	261	8	0.5892
2/4/2017 3:00	13.1	75	6.5	3.89	7.55	252	259	7.8	0.5966
2/4/2017 4:00	12.9	75	6.4	3.9	7.54	247	255	7.2	0.6041
2/4/2017 5:00	12.9	75	6.6	3.86	7.52	249	256	7	0.6242
2/4/2017 6:00	12	81	7.2	3.62	7.53	242	253	6.9	0.6571
2/4/2017 7:00	12.5	80	7.4	3.94	7.63	240	248	7.2	0.69
2/4/2017 8:00	15.9	70	7.7	3.91	6.8	238	244	7.7	0.7228
2/4/2017 9:00	20.2	58	7.9	4.52	6.91	245	248	9.8	0.7557
2/4/2017 10:00	23.9	49	7.5	5.36	8	256	257	11.7	0.7885
2/4/2017 11:00	26.7	40	5.8	5.65	8.2	257	257	12.5	0.8214
2/4/2017 12:00	29	35	5	4.98	7.13	248	248	12.4	0.8043
2/4/2017 13:00	30.5	31	3.4	4.48	6.34	231	232	11.1	0.7373
2/4/2017 14:00	31.6	28	2.2	4.81	7	223	224	10.5	0.6702
2/4/2017 15:00	31.1	28	2	4.82	7.29	222	222	10.6	0.6032
2/4/2017 16:00	29.8	31	3	4.25	7.07	207	209	10	0.5362
2/4/2017 17:00	27.6	35	3.5	4.33	7.76	199	202	8.4	0.4691
2/4/2017 18:00	25.9	42	5.9	4.59	8.25	196	199	8.7	0.4393
2/4/2017 19:00	26	36	3	5.07	8.77	202	204	9.8	0.4466
2/4/2017 20:00	26	36	2.4	5.37	9.21	204	206	10.5	0.4539
2/4/2017 21:00	26.2	36	2.9	5.32	9.12	206	206	10.6	0.4613
2/4/2017 22:00	26.4	36	2.7	5.51	9.5	209	210	10.7	0.4686
2/4/2017 23:00	26.8	35	3.1	5.56	9.6	210	211	11	0.4759
2/5/2017 0:00	27	35	2.7	5.35	9.27	213	215	11	0.4833
2/5/2017 1:00	26.7	35	2.6	4.92	8.81	218	219	10.5	0.4906
2/5/2017 2:00	27.4	35	3	4.74	8.27	222	225	9.6	0.4979
2/5/2017 3:00	27.7	36	4.2	4.47	7.89	230	231	9.1	0.5053
2/5/2017 4:00	27.4	43	7.8	4.62	8.08	231	234	9	0.5126
2/5/2017 5:00	27.1	46	9.2	4.32	7.73	228	230	8.9	0.5272
2/5/2017 6:00	26.2	64	15.6	3.74	7.03	236	240	8.2	0.5491
2/5/2017 7:00	27.2	64	16.6	4.1	7.26	236	240	7.8	0.5709
2/5/2017 8:00	28.2	63	17.2	3.61	7.88	228	237	8.1	0.5928
2/5/2017 9:00	29.9	60	17.6	4.43	6.93	242	243	8.8	0.6147
2/5/2017 10:00	30.8	63	19.7	4.9	7.64	253	256	9.8	0.6366
2/5/2017 11:00	32.7	64	22	6.01	8.92	274	274	12.9	0.6584
2/5/2017 12:00	34.8	57	21	6.26	9.27	287	286	13.1	0.6736
2/5/2017 13:00	33.8	57	20.1	6.61	10.01	290	292	14	0.6821
2/5/2017 14:00	33.6	56	19.4	7.12	10.92	290	291	14.4	0.6906
2/5/2017 15:00	31.7	57	18.4	6.11	9.52	302	302	14.3	0.6991
2/5/2017 16:00	30.2	54	15.5	5.33	8.71	304	304	12.3	0.7076
2/5/2017 17:00	27.8	56	14.3	4.47	8.1	297	299	10.8	0.7161
2/5/2017 18:00	27.1	57	14.1	4.27	7.7	291	295	8.7	0.6994
2/5/2017 19:00	26.1	59	13.7	3.49	6.57	297	303	8.2	0.6576
2/5/2017 20:00	24.7	61	13.2	3.13	6.16	297	306	6.5	0.6158
2/5/2017 21:00	23.3	63	12.6	2.44	5.08	289	302	5.7	0.5739
2/5/2017 22:00	21.9	66	12.3	2.11	4.34	275	296	4	0.5321
2/5/2017 23:00	20.7	69	12.1	2.33	4.49	260	282	3.5	0.4903
2/6/2017 0:00	20.2	70	12	2.13	3.71	221	256	3.6	0.4485
2/6/2017 1:00	19.6	71	11.6	2.2	3.98	219	242	3.3	0.4067
2/6/2017 2:00	20	68	11	2.13	4.25	229	243	3.5	0.3649
2/6/2017 3:00	22.3	59	10.3	2.12	4.36	225	233	4.1	0.323
2/6/2017 4:00	21.3	63	10.5	2.75	5.52	213	222	4.5	0.2812
2/6/2017 5:00	22.1	63	11.3	2.73	5.4	208	219	4.8	0.2723
2/6/2017 6:00	20.5	73	13.2	1.92	5.28	189	209	5.2	0.2963
2/6/2017 7:00	22.7	68	13.9	2.66	5.33	200	210	5	0.3204
2/6/2017 8:00	26.1	61	14.4	2.53	4.79	198	206	5.2	0.3444
2/6/2017 9:00	29.9	54	15.3	3.96	5.87	201	203	8.4	0.3684
2/6/2017 10:00	32.4	53	17.2	4.49	6.57	212	213	9.9	0.3924
2/6/2017 11:00	35.3	50	18.4	4.26	6.03	219	220	10.2	0.4164
2/6/2017 12:00	37.5	48	19.5	3.91	5.39	220	220	9.7	0.4052
2/6/2017 13:00	39.3	47	20.5	3.39	4.67	225	225	9	0.3588
2/6/2017 14:00	40.8	47	22	2.83	3.89	228	228	8	0.3124
2/6/2017 15:00	41.1	49	23.5	2.06	2.83	231	228	6.7	0.266
2/6/2017 16:00	40.5	47	22	0.72	1	214	217	4.6	0.2196
2/6/2017 17:00	31.8	71	23.3	1.7	1.35	87	138	1.8	0.1732
2/6/2017 18:00	27.6	90	24.9	2.62	5.54	83	107	3.1	0.1694
2/6/2017 19:00	28.9	87	25.6	2.19	4.97	133	155	4.6	0.2081
2/6/2017 20:00	29.3	87	25.8	2.02	3.94	99	126	3.3	0.2469
2/6/2017 21:00	30	86	26.3	2.52	5.26	97	111	4.2	0.2856
2/6/2017 22:00	32.1	82	27.1	2.7	5.52	88	95	5.1	0.3244
2/6/2017 23:00	32.4	84	28.2	2.75	5.4	80	88	5.3	0.3631
2/7/2017 0:00	32.1	89	29.2	3.06	5.74	79	83	6.1	0.4019
2/7/2017 1:00	31.9	91	29.4	3.28	5.98	78	80	6.2	0.4406
2/7/2017 2:00	31.9	90	29.4	3.59	6.61	77	80	6.8	0.4794
2/7/2017 3:00	31.9	91	29.4	3.73	6.93	82	85	7.1	0.5181
2/7/2017 4:00	32.2	91	29.8	3.7	7.02	90	94	7.1	0.5569
2/7/2017 5:00	32.7	93	30.8	3.91	7.53	94	101	7.4	0.5775
2/7/2017 6:00	32	89	29.1	4.1	7.81	89	93	7.6	0.5801
2/7/2017 7:00	32.4	89	29.5	4.46	8.44	99	104	8.5	0.5826
2/7/2017 8:00	33	88	29.9	4.59	8.56	110	113	8.8	0.5852
2/7/2017 9:00	33.4	88	30.3	4.75	8.63	112	117	9.3	0.5877
2/7/2017 10:00	33.6	92	31.5	4.49	8.36	111	118	9.2	0.5902
2/7/2017 11:00	34.2	93	32.4	4.52	8.27	118	122	8.8	0.5928
2/7/2017 12:00	34.7	95	33.4	4.1	7.87	124	130	8.7	0.556
2/7/2017 13:00	35.6	97	34.8	3.27	6.47	113	122	7.8	0.4798
2/7/2017 14:00	36	98	35.6	5.1	9.02	116	121	10.3	0.4036
2/7/2017 15:00	34.3	100	34.3	2.19	3	114	143	9.7	0.3274
2/7/2017 16:00	34.9	99	34.8	1.52	4.24	157	199	3.1	0.2512
2/7/2017 17:00	37.7	99	37.5	2.9	6.92	226	233	4.8	0.175
2/7/2017 18:00	39	99	38.7	4.04	8.36	228	233	6.7	0.1632
2/7/2017 19:00	38.3	100	38.2	5.85	10.63	253	254	11.2	0.2159
2/7/2017 20:00	34.8	100	34.8	6.21	11	267	268	12.7	0.2686
2/7/2017 21:00	33.5	99	33.2	6.52	11.51	266	268	12.8	0.3212
2/7/2017 22:00	33.8	98	33.2	6.9	12	269	270	13.8	0.3739
2/7/2017 23:00	33.6	96	32.5	6.9	11.91	270	272	13.8	0.4266
2/8/2017 0:00	33	94	31.3	6.93	11.98	275	277	14.3	0.4792
2/8/2017 1:00	32.1	91	29.8	6.86	11.61	289	290	13.9	0.5319
2/8/2017 2:00	29.4	81	24.4	6.59	11.01	292	295	14	0.5846
2/8/2017 3:00	27.2	76	20.7	5.47	9.46	301	303	13.1	0.6372
2/8/2017 4:00	25.3	73	17.7	4.83	8.3	304	306	11	0.6899
2/8/2017 5:00	24.1	70	15.7	4.67	8.13	315	315	9.5	0.6872
2/8/2017 6:00	24.9	68	15.9	3.3	6.32	325	325	9.3	0.6291
2/8/2017 7:00	24.7	67	15.4	3.61	6.38	326	328	7.3	0.5709
2/8/2017 8:00	24.9	61	13.2	4.38	6.65	315	316	9.2	0.5128
2/8/2017 9:00	25	57	11.8	4.17	6.01	316	316	9.2	0.4547
2/8/2017 10:00	25.7	53	10.8	3.68	5.23	313	313	9.2	0.3966
2/8/2017 11:00	26.5	50	10.5	3.75	5.16	316	316	8.7	0.3384
2/8/2017 12:00	26.8	49	10.1	3.69	5.11	319	320	8.9	0.3109
2/8/2017 13:00	27	48	9.9	3.11	4.31	315	314	8.6	0.3139
2/8/2017 14:00	27.1	47	9.4	2.97	4.18	318	318	7.7	0.3169
2/8/2017 15:00	26.5	47	8.7	3.09	4.34	331	331	7.3	0.3199
2/8/2017 16:00	25.4	48	8.5	2.77	3.89	319	318	7.1	0.323
2/8/2017 17:00	24.3	50	8.2	2.47	3.91	328	328	6	0.326
2/8/2017 18:00	21.2	54	7.2	2.4	3.61	343	341	4.9	0.3247
2/8/2017 19:00	20.7	56	7.5	1.99	3.51	342	340	4.7	0.3192
2/8/2017 20:00	19.8	58	7.3	2.21	3.92	342	341	4	0.3137
2/8/2017 21:00	19.4	56	6.4	3.14	5.22	338	340	5.7	0.3082
2/8/2017 22:00	17.8	59	5.9	3.09	5.11	335	337	6.4	0.3027
2/8/2017 23:00	17.2	57	4.6	3.08	5.02	324	329	6.1	0.2972
2/9/2017 0:00	16.7	54	2.9	3.18	4.84	316	322	6.4	0.2917
2/9/2017 1:00	15.9	54	2.3	3.06	5.09	308	315	6.4	0.2862
2/9/2017 2:00	15.1	55	2	3.45	5.66	300	306	6.5	0.2807
2/9/2017 3:00	14.9	57	2.4	3.4	5.78	294	300	6.7	0.2751
2/9/2017 4:00	14.9	58	2.9	2.88	5.14	290	297	6.7	0.2696
2/9/2017 5:00	15.1	58	2.9	2.34	4.16	290	294	5.4	0.3094
2/9/2017 6:00	15.8	61	4.6	2.33	3.57	280	281	4.6	0.3946
2/9/2017 7:00	16	63	5.5	3.3	5.23	272	277	5.7	0.4797
2/9/2017 8:00	17.4	59	5.6	5.25	7.75	288	290	11	0.5648
2/9/2017 9:00	18.6	55	5.1	6.08	8.96	297	299	12.8	0.65
2/9/2017 10:00	19.7	50	4.1	6.28	9.11	301	301	13.6	0.7351
2/9/2017 11:00	20.7	42	1	7.24	10.51	296	297	15.3	0.8202
2/9/2017 12:00	21.3	36	-1.2	7.65	11	297	297	16.1	0.8588
2/9/2017 13:00	21.4	36	-1.4	8.01	11.67	298	297	16.9	0.8508
2/9/2017 14:00	20.2	37	-1.9	7.07	10.34	295	295	17	0.8428
2/9/2017 15:00	19.4	38	-2.2	6.78	10.2	292	291	15	0.8347
2/9/2017 16:00	18.6	39	-2.3	6.8	10.35	290	290	14.1	0.8267
2/9/2017 17:00	17.5	42	-2	6.15	9.82	292	292	13.8	0.8187
2/9/2017 18:00	16.1	48	-0.2	5	8.66	282	284	12.2	0.7842
2/9/2017 19:00	16	48	-0.3	4.69	7.86	281	285	10	0.7232
2/9/2017 20:00	15.4	50	0	4.47	7.76	280	285	9.2	0.6623
2/9/2017 21:00	14.8	52	0.4	4.62	7.88	288	290	8.9	0.6013
2/9/2017 22:00	14.1	56	1.5	4.54	7.84	278	281	9	0.5403
2/9/2017 23:00	13.7	60	2.3	4.03	7.2	263	271	8.8	0.4794
2/10/2017 0:00	13.4	58	1.5	4.22	7.53	256	265	8.1	0.4184
2/10/2017 1:00	14	57	1.5	4.06	7.32	260	265	8.2	0.3574
2/10/2017 2:00	14.4	58	2.4	3.64	6.58	254	261	7.9	0.2965
2/10/2017 3:00	14.9	59	3.1	3.45	6.36	248	257	7	0.2355
2/10/2017 4:00	15.4	58	3.3	3.09	5.66	241	249	6.6	0.1745
2/10/2017 5:00	15.9	57	3.3	2.41	4.53	222	239	5.8	0.1899
2/10/2017 6:00	16.1	61	5.1	2.66	5.11	200	211	5	0.2815
2/10/2017 7:00	17.2	59	5.5	3.01	5.89	184	195	5.7	0.3731
2/10/2017 8:00	19.7	56	6.5	3.4	5.31	180	183	7.2	0.4647
2/10/2017 9:00	21.9	54	7.8	4.11	6.01	176	177	8.8	0.5563
2/10/2017 10:00	24.5	50	8.5	5	7.4	180	181	10.6	0.6479
2/10/2017 11:00	24.4	52	9.4	5.51	8.21	177	178	11.4	0.7395
2/10/2017 12:00	23.8	56	10.3	5.76	8.96	172	174	11.7	0.7888
2/10/2017 13:00	24.6	54	10.1	6.35	9.75	173	174	13	0.7957
2/10/2017 14:00	26.4	48	9.1	6.33	9.63	175	175	13.6	0.8026
2/10/2017 15:00	28.5	42	8.2	6.7	10.4	178	180	13.7	0.8096
2/10/2017 16:00	27.9	44	8.9	5.22	8.82	175	176	13.8	0.8165
2/10/2017 17:00	28	44	9	5.62	9.7	185	188	11.5	0.8234
2/10/2017 18:00	26.2	50	10	5.76	9.93	197	199	11	0.8016
2/10/2017 19:00	28.2	49	11.4	4.41	8.13	213	214	11.4	0.751
2/10/2017 20:00	29.7	52	14.4	4.82	8.99	228	223	10.5	0.7005
2/10/2017 21:00	30.4	59	17.9	4.3	8.41	234	238	9.2	0.6499
2/10/2017 22:00	30.4	67	20.7	4.03	8.13	247	249	8.2	0.5993
2/10/2017 23:00	29.9	75	22.9	3.83	8.01	250	254	7.5	0.5488
2/11/2017 0:00	29.9	80	24.6	3.79	7.99	258	261	7.3	0.4982
2/11/2017 1:00	28.8	87	25.4	3.57	7.84	259	264	7.1	0.4476
2/11/2017 2:00	28.5	89	25.8	3.52	7.68	255	262	6.5	0.397
2/11/2017 3:00	29.2	90	26.6	3.01	6.9	264	270	6.4	0.3465
2/11/2017 4:00	28.8	90	26.4	2.32	5.74	263	277	5.2	0.2959
2/11/2017 5:00	28.5	91	26.3	2.15	4.9	248	271	3.8	0.2624
2/11/2017 6:00	28.4	92	26.3	2.2	5.22	270	287	3.9	0.2461
2/11/2017 7:00	28.4	92	26.4	2	4.43	273	295	3.7	0.2297
2/11/2017 8:00	31.6	84	27.4	1.81	3.76	264	287	4	0.2133
2/11/2017 9:00	35.7	71	27.4	1.22	1.78	305	308	3.9	0.197
2/11/2017 10:00	38.2	62	26.4	1.44	2.02	326	327	4.5	0.1806
2/11/2017 11:00	39.7	58	26	1.52	2.06	337	337	4.8	0.1642
2/11/2017 12:00	41.5	55	26.4	0.78	0.94	320	328	4.8	0.1478
2/11/2017 13:00	43.1	53	27	0.61	0.71	279	278	3.5	0.1315
2/11/2017 14:00	43.6	53	27.5	0.94	1.22	58	55	3.4	0.1151
2/11/2017 15:00	39.9	60	26.9	2.73	3.77	82	79	6.2	0.0987
2/11/2017 16:00	33.9	74	26.6	3.23	5.19	68	65	6.8	0.0824
2/11/2017 17:00	30.3	87	27	2.47	5.15	69	66	6.7	0.066
2/11/2017 18:00	28.7	94	27.3	2.41	4.82	85	85	4.9	0.0555
2/11/2017 19:00	29.4	95	28	2.53	5.22	81	85	4.9	0.051
2/11/2017 20:00	29.4	95	28.2	2.04	4.1	79	90	4.4	0.0464
2/11/2017 21:00	29.8	94	28.4	2.42	4.93	66	72	4.4	0.0418
2/11/2017 22:00	30.1	93	28.4	2.4	4.8	90	90	4.3	0.0372
2/11/2017 23:00	30.3	91	28.1	2.55	5.12	79	84	4.6	0.0327
2/12/2017 0:00	30.7	89	27.9	2.43	5.02	81	84	4.6	0.0281
2/12/2017 1:00	30.9	89	28.1	2.51	5.2	85	89	4.6	0.0235
2/12/2017 2:00	31	90	28.4	2.2	4.61	87	94	4.7	0.0189
2/12/2017 3:00	30.9	92	28.7	2.21	4.6	85	90	4.1	0.0144
2/12/2017 4:00	30.7	94	29.2	2.21	4.42	85	95	4	0.0098
2/12/2017 5:00	30.5	96	29.6	1.82	3.72	81	96	4	0.0513
2/12/2017 6:00	30.2	97	29.4	1.04	2.68	107	117	3.1	0.139
2/12/2017 7:00	30.5	96	29.6	0.14	0.71	315	135	2	0.2267
2/12/2017 8:00	31.5	94	30	1.7	2.6	273	272	3.6	0.3144
2/12/2017 9:00	32.2	92	30.2	2.41	3.82	265	264	4.9	0.4021
2/12/2017 10:00	33.2	89	30.4	3.26	5.03	252	253	6.9	0.4897
2/12/2017 11:00	37.4	80	31.8	5.87	8.43	261	260	12	0.5774
2/12/2017 12:00	38.3	86	34.5	6.05	8.8	262	262	12.5	0.6383
2/12/2017 13:00	35.8	94	34.2	6.09	9.48	256	256	12.3	0.6723
2/12/2017 14:00	36.4	92	34.2	7.28	11.21	261	262	13.5	0.7064
2/12/2017 15:00	35.9	90	33.3	7.91	12.9	283	284	15.8	0.7405
2/12/2017 16:00	32.9	85	28.9	8.35	13.74	312	312	17	0.7745
2/12/2017 17:00	31.2	77	24.8	7.71	12.73	313	313	16.7	0.8086
2/12/2017 18:00	29.9	67	20.3	7.82	13.02	305	306	16	0.8238
2/12/2017 19:00	28.3	66	18.3	7.71	12.85	304	305	16.2	0.8202
2/12/2017 20:00	27.1	68	17.8	7.6	12.79	303	303	15.4	0.8165
2/12/2017 21:00	26.6	67	16.9	7.94	13.31	301	303	15.8	0.8129
2/12/2017 22:00	26.1	64	15.5	7.82	13.08	305	307	16.1	0.8093
2/12/2017 23:00	25.8	64	15.2	7.02	11.98	306	308	15.5	0.8056
2/13/2017 0:00	25.4	66	15.8	6.44	11.04	306	308	14.1	0.802
2/13/2017 1:00	25.4	67	16.1	6.13	10.52	304	306	12.8	0.7984
2/13/2017 2:00	26	68	16.8	5.99	10.1	303	306	12.3	0.7947
2/13/2017 3:00	25.8	68	16.7	5.66	9.75	306	309	11.8	0.7911
2/13/2017 4:00	24.9	69	16.1	5.6	9.84	305	308	11.2	0.7874
2/13/2017 5:00	24.9	69	16.1	5.28	9.37	307	310	11.1	0.7514
2/13/2017 6:00	24.8	68	15.6	4.69	8.35	310	313	10.4	0.683
2/13/2017 7:00	24.5	69	15.8	4.34	7.72	308	312	8.9	0.6145
2/13/2017 8:00	27.1	64	16.6	4.08	6.52	301	302	8.4	0.5461
2/13/2017 9:00	29.6	57	16.3	4.96	7.36	312	313	10.5	0.4777
2/13/2017 10:00	32.1	53	16.9	5.39	7.72	310	311	12.2	0.4092
2/13/2017 11:00	33.7	53	18.5	4.57	6.49	299	299	11.7	0.3408
2/13/2017 12:00	34.8	53	19.5	4.03	5.61	293	292	10.4	0.2835
2/13/2017 13:00	35.8	53	20.2	3.54	4.95	286	284	9.4	0.2374
2/13/2017 14:00	36.8	50	20.1	3.13	4.41	287	283	8.5	0.1913
2/13/2017 15:00	37.3	50	20.3	2.93	4.01	278	274	7.5	0.1452
2/13/2017 16:00	36.8	54	21.5	1.99	3.55	252	248	6.6	0.0991
2/13/2017 17:00	30.1	72	22	2.5	3.48	196	219	4	0.053
2/13/2017 18:00	29.4	70	20.6	2.5	6.24	178	192	3.2	0.0674
2/13/2017 19:00	29.1	68	19.9	3.11	7.12	176	191	5.4	0.1422
2/13/2017 20:00	28.7	68	19.6	3.35	7.66	190	200	5.8	0.2171
2/13/2017 21:00	28.6	67	18.9	3.5	7.88	211	216	6.3	0.2919
2/13/2017 22:00	27.7	67	18.2	3.58	7.92	216	223	6.4	0.3667
2/13/2017 23:00	27.5	65	17.2	3.96	8.39	227	231	7	0.4416
2/14/2017 0:00	27.9	61	16.2	4.4	9.2	219	223	8	0.5164
2/14/2017 1:00	29.6	57	16.4	4.69	9.2	220	223	9	0.5912
2/14/2017 2:00	29.1	60	16.8	4.4	8.85	219	223	9	0.6661
2/14/2017 3:00	30.7	59	18.1	4.88	9.2	224	227	9.4	0.7409
2/14/2017 4:00	31.2	62	19.5	5.26	9.86	231	233	10.3	0.8157
2/14/2017 5:00	30.7	66	20.8	5.22	9.93	234	236	10.3	0.8488
2/14/2017 6:00	31.3	73	23.6	5.22	9.95	238	240	10	0.8403
2/14/2017 7:00	31.7	74	24.4	5.16	9.76	238	241	10.2	0.8317
2/14/2017 8:00	34.6	70	25.8	4.57	8.63	241	243	10.1	0.8231
2/14/2017 9:00	37.5	65	27	5.66	8.64	249	250	11.6	0.8146
2/14/2017 10:00	40.4	60	27.8	6.93	10.17	265	263	13.9	0.806
2/14/2017 11:00	43.8	51	26.7	7.2	10.52	268	267	15.2	0.7974
2/14/2017 12:00	44.8	51	27.6	7.3	10.6	272	271	15.1	0.7829
2/14/2017 13:00	44.4	51	27.3	7.32	11.02	266	267	15.2	0.7625
2/14/2017 14:00	44.2	51	27.1	6.64	10.25	264	264	15	0.7421
2/14/2017 15:00	43.6	57	29.2	5.5	8.7	270	269	13.4	0.7217
2/14/2017 16:00	41	67	30.9	5.83	9.84	264	265	12.4	0.7012
2/14/2017 17:00	38.9	69	29.4	4.63	8.71	256	257	11.5	0.6808
2/14/2017 18:00	36.6	75	29.4	5.06	9.58	261	263	9.1	0.6788
2/14/2017 19:00	35.4	74	28	5.06	9.31	279	279	10.4	0.6952
2/14/2017 20:00	32.8	82	28	4.12	7.94	284	287	9.9	0.7115
2/14/2017 21:00	30.8	89	27.8	3.55	7.28	280	286	8	0.7279
2/14/2017 22:00	30.2	90	27.6	3.73	7.33	290	296	7	0.7443
2/14/2017 23:00	30	87	26.6	3.64	6.85	302	304	7.4	0.7606
2/15/2017 0:00	28.8	85	24.9	3.72	7.02	294	298	7	0.777
2/15/2017 1:00	27.1	85	23.2	4.08	7.6	281	286	7.6	0.7934
2/15/2017 2:00	25.8	85	21.8	4.44	8.18	278	282	8.5	0.8097
2/15/2017 3:00	26	85	22.1	4.5	7.98	271	278	8.7	0.8261
2/15/2017 4:00	27.3	86	23.8	4.2	9.07	271	284	8.7	0.8424
2/15/2017 5:00	28	87	24.8	5.2	10.32	300	308	9	0.8447
2/15/2017 6:00	29.2	76	22.4	6.44	10.68	314	317	13.5	0.8329
2/15/2017 7:00	27.7	78	21.7	5.73	9.55	313	316	13.1	0.8212
2/15/2017 8:00	27.9	75	21.2	5.66	8.77	314	316	11.6	0.8094
2/15/2017 9:00	28	66	18.2	6.2	9.38	322	324	12.8	0.7976
2/15/2017 10:00	27.2	62	15.8	6.12	9.06	322	323	13.3	0.7858
2/15/2017 11:00	27.1	60	15	5.39	7.95	320	320	12.8	0.774
2/15/2017 12:00	27.1	57	14.1	5.3	7.64	314	315	11.5	0.7664
2/15/2017 13:00	27.2	55	13.2	5.11	7.44	310	311	11.3	0.7629
2/15/2017 14:00	26.7	54	12.3	5.08	7.56	306	307	11	0.7594
2/15/2017 15:00	26.4	54	12	5.14	7.62	307	308	10.8	0.7559
2/15/2017 16:00	25.6	57	12.3	4.97	7.72	310	311	10.8	0.7524
2/15/2017 17:00	24.8	58	12.3	4.53	7.36	313	314	10.1	0.7489
2/15/2017 18:00	24.8	61	13.2	4.74	7.84	305	308	9.1	0.7302
2/15/2017 19:00	24.3	61	12.8	4.9	8.21	309	312	9.6	0.6961
2/15/2017 20:00	23.5	62	12.3	5.09	8.21	315	317	10.1	0.662
2/15/2017 21:00	22.7	61	11.3	5.33	8.48	320	322	10.4	0.628
2/15/2017 22:00	21.5	63	10.9	5.26	8.4	321	322	10.5	0.5939
2/15/2017 23:00	21.1	62	10	5.54	8.7	321	322	11	0.5598
2/16/2017 0:00	20.8	61	9.4	5.45	8.65	317	319	10.8	0.5258
2/16/2017 1:00	20.7	61	9.5	5.16	8.21	316	318	10.6	0.4917
2/16/2017 2:00	20.8	60	9.2	5.61	8.67	320	321	10.7	0.4577
2/16/2017 3:00	20.6	59	8.4	4.92	7.78	322	323	10.8	0.4236
2/16/2017 4:00	20.3	58	7.8	5.34	8.2	322	322	10.4	0.3895
2/16/2017 5:00	19.5	59	7.6	5.28	8.22	323	323	10.6	0.3537
2/16/2017 6:00	18.9	63	8.3	5.02	7.85	314	317	10.7	0.316
2/16/2017 7:00	18.1	65	8.2	4.6	7.14	312	314	9.9	0.2784
2/16/2017 8:00	18.9	62	8	4.18	6.16	312	313	9.3	0.2408
2/16/2017 9:00	20.6	58	8	3.78	5.33	307	310	9.2	0.2031
2/16/2017 10:00	22.4	54	8.2	3.04	4.17	314	316	8.8	0.1655
2/16/2017 11:00	24.3	50	8.5	2.7	3.56	309	308	7.8	0.1279
2/16/2017 12:00	26.5	46	8.4	3.02	3.97	304	304	8	0.1
2/16/2017 13:00	27.7	43	7.9	3.31	4.34	299	299	8.4	0.0819
2/16/2017 14:00	28.2	42	7.8	3.27	4.44	293	293	8.5	0.0638
2/16/2017 15:00	27.8	43	8	2.75	3.79	289	288	8.3	0.0456
2/16/2017 16:00	26.9	46	8.8	2.12	3.04	289	287	6.8	0.0275
2/16/2017 17:00	25.4	48	8.2	0.2	0.82	90	284	4.8	0.0094
2/16/2017 18:00	19.6	71	11.8	1.17	0.85	110	159	1.1	0.0123
2/16/2017 19:00	21.5	61	10.1	1.39	2.04	150	191	1.9	0.0362
2/16/2017 20:00	21.6	59	9.5	2.22	3.61	172	194	3.2	0.0601
2/16/2017 21:00	21.8	57	9	2.4	4.59	182	196	3.7	0.084
2/16/2017 22:00	21.1	59	8.9	2.5	5.04	182	194	3.8	0.108
2/16/2017 23:00	20.5	61	9.4	2.45	4.73	168	186	3.9	0.1319
2/17/2017 0:00	20.2	65	10.3	2.53	4.9	162	178	3.9	0.1558
2/17/2017 1:00	20.1	70	12	2.52	4.97	146	165	3.9	0.1797
2/17/2017 2:00	20.6	73	13.3	2.8	5.44	145	160	4.4	0.2036
2/17/2017 3:00	20.9	74	13.8	2.94	5.87	145	157	4.9	0.2276
2/17/2017 4:00	21.1	76	14.6	2.72	5.48	144	159	4.8	0.2515
2/17/2017 5:00	22.2	76	15.7	3.11	6.26	147	155	5.5	0.255
2/17/2017 6:00	22.6	75	15.9	3	6.56	150	159	5.7	0.2382
2/17/2017 7:00	24.4	69	15.7	3.28	6.3	149	160	6	0.2214
2/17/2017 8:00	27.9	62	16.4	3.28	5.19	149	155	6.8	0.2045
2/17/2017 9:00	32.1	53	17	3.44	5.11	154	157	7.9	0.1877
2/17/2017 10:00	36.1	47	17.7	3.58	5	157	160	8.4	0.1709
2/17/2017 11:00	39.5	43	19.1	3.64	5.19	159	161	8.8	0.154
2/17/2017 12:00	42.5	41	20.4	3.93	5.46	165	166	9.1	0.1632
2/17/2017 13:00	44.8	40	22.2	4.31	6.12	176	175	9.6	0.1984
2/17/2017 14:00	44.6	45	24.6	4	5.9	181	181	9.6	0.2336
2/17/2017 15:00	44.2	48	25.8	3.51	5.6	185	182	8.6	0.2689
2/17/2017 16:00	42	55	26.9	2.94	5.85	190	188	7.6	0.3041
2/17/2017 17:00	36.4	69	27.3	2.94	7.03	170	175	6	0.3393
2/17/2017 18:00	33.9	68	24.4	3.72	8.21	174	177	6.4	0.3802
2/17/2017 19:00	33	72	24.9	3.8	8.42	180	184	7	0.427
2/17/2017 20:00	32.8	75	25.7	3.83	8.45	187	191	7.1	0.4737
2/17/2017 21:00	33.1	77	26.8	3.81	8.6	194	198	7	0.5204
2/17/2017 22:00	34	80	28.5	3.89	8.88	198	203	7	0.5672
2/17/2017 23:00	35.4	82	30.4	4.22	9.3	202	207	7.6	0.6139
2/18/2017 0:00	36.7	85	32.7	4.22	9.48	211	218	7.8	0.6606
2/18/2017 1:00	38.7	87	35.3	4.46	9.92	222	229	7.9	0.7074
2/18/2017 2:00	41.1	87	37.5	4.8	10.46	234	238	8.7	0.7541
2/18/2017 3:00	42.9	85	38.5	5.15	10.78	241	244	9.5	0.8008
2/18/2017 4:00	43.6	81	38.2	5.05	10.74	243	246	9.6	0.8476
2/18/2017 5:00	44.1	78	37.5	5.81	11.69	243	246	11	0.8611
2/18/2017 6:00	45.6	74	37.7	6.04	11.78	246	246	11	0.8414
2/18/2017 7:00	45.1	73	36.9	5.77	11.46	244	246	11.3	0.8217
2/18/2017 8:00	48.9	63	36.8	6.02	11.14	249	249	12	0.802
2/18/2017 9:00	51.9	59	37.8	5.7	9.52	248	251	12.2	0.7823
2/18/2017 10:00	54.2	56	38.9	6.04	9.28	258	259	12.5	0.7627
2/18/2017 11:00	56.1	55	40.2	5.77	8.7	261	261	12.5	0.743
2/18/2017 12:00	57.6	53	40.8	5.53	8.24	264	264	12.1	0.7245
2/18/2017 13:00	58.9	52	41.2	5.4	8.21	268	268	11.6	0.7073
2/18/2017 14:00	59.6	51	41.5	5.1	8.01	268	267	11.3	0.6902
2/18/2017 15:00	59.1	53	42	4.51	7.72	266	266	10.7	0.673
2/18/2017 16:00	56.6	59	42.4	3.63	7.44	262	264	9.3	0.6558
2/18/2017 17:00	51	71	42	3.26	7.95	259	264	7.3	0.6386
2/18/2017 18:00	48.4	74	40.7	3.42	8.39	255	262	5.9	0.628
2/18/2017 19:00	46.7	78	40.2	3.35	8.31	260	268	5.9	0.624
2/18/2017 20:00	44.4	81	39.1	3.4	8.15	268	276	5.8	0.62
2/18/2017 21:00	42.1	82	37.1	3.59	8.51	283	290	6.2	0.616
2/18/2017 22:00	40.1	84	35.7	3.6	8.47	270	277	6.3	0.612
2/18/2017 23:00	39	86	35.1	3.71	8.51	267	272	6.5	0.608
2/19/2017 0:00	38.4	86	34.7	3.8	8.72	272	274	6.8	0.604
2/19/2017 1:00	37.5	88	34.1	3.7	8.42	270	274	6.8	0.6
2/19/2017 2:00	37.1	88	33.9	3.92	8.81	276	279	7.2	0.596
2/19/2017 3:00	36.6	89	33.6	3.51	8.02	275	280	7.1	0.5919
2/19/2017 4:00	35.8	89	32.8	3.35	7.96	280	285	6.3	0.5879
2/19/2017 5:00	35	88	32	3.22	7.67	277	285	5.9	0.5552
2/19/2017 6:00	36.3	86	32.6	2.83	6.83	278	288	5.9	0.4937
2/19/2017 7:00	36.2	86	32.3	3.11	7.21	276	287	5.5	0.4323
2/19/2017 8:00	40.2	77	33.7	2.92	6.07	276	287	5.5	0.3708
2/19/2017 9:00	45.1	66	34.3	2.88	4.4	290	291	6.5	0.3093
2/19/2017 10:00	48.3	59	34.7	3.35	4.7	297	297	7.7	0.2478
2/19/2017 11:00	50.6	56	35.5	3.44	4.88	306	305	8.2	0.1864
2/19/2017 12:00	51.9	54	35.7	3.36	4.7	307	308	8.3	0.1532
2/19/2017 13:00	52.9	51	35.5	3.54	4.89	299	301	8.2	0.1483
2/19/2017 14:00	53	51	35.4	3.8	5.19	297	298	8.5	0.1434
2/19/2017 15:00	52.5	52	35.5	3.58	5.16	300	302	8.5	0.1385
2/19/2017 16:00	51.2	56	35.8	2.51	4.66	299	301	7.7	0.1336
2/19/2017 17:00	42.9	73	35	2.91	4.08	311	301	5.4	0.1287
2/19/2017 18:00	38.7	83	34	3.28	5.66	59	46	3.4	0.1248
2/19/2017 19:00	34.6	89	31.8	2.36	5.3	54	44	6	0.1218
2/19/2017 20:00	33.7	87	30.2	2.55	5.97	45	40	4.5	0.1189
2/19/2017 21:00	33	86	29.1	2	5.47	37	31	4	0.1159
2/19/2017 22:00	33.1	84	28.7	3.14	6.11	37	32	4.5	0.113
2/19/2017 23:00	33.2	84	28.8	2.72	6.24	36	32	4.6	0.11
2/20/2017 0:00	32.9	86	29.1	2.56	6.02	39	36	4.3	0.1071
2/20/2017 1:00	32.1	87	28.7	2.12	4.88	45	44	4	0.1041
2/20/2017 2:00	30.5	92	28.4	1.77	3.5	47	59	3.7	0.1012
2/20/2017 3:00	30	93	28.3	1.77	2.94	47	72	2.3	0.0982
2/20/2017 4:00	31	94	29.4	1.52	3.6	67	88	2.1	0.0953
2/20/2017 5:00	30.6	95	29.4	2.4	4.9	73	88	3.9	0.0923
2/20/2017 6:00	30.2	95	28.8	2.11	4.22	59	76	3.9	0.0894
2/20/2017 7:00	31.7	95	30.5	2.31	5.15	72	82	4.1	0.0864
2/20/2017 8:00	36.1	87	32.6	2.33	4.61	80	86	5	0.0835
2/20/2017 9:00	38.9	78	32.8	2.8	4	88	90	6.2	0.0805
2/20/2017 10:00	41.6	68	31.9	3.22	4.67	97	100	7.6	0.0776
2/20/2017 11:00	43.6	60	30.7	3.23	4.43	106	108	7.7	0.0746
2/20/2017 12:00	45.6	55	30.6	3.55	4.88	112	113	8.3	0.1216
2/20/2017 13:00	45.4	56	30.4	3.49	4.92	114	117	8.5	0.2185
2/20/2017 14:00	46.3	55	30.8	3.53	5.05	115	117	8.4	0.3154
2/20/2017 15:00	45.6	59	32.2	3.18	4.61	118	120	8.1	0.4124
2/20/2017 16:00	43.4	65	32.5	3.09	5.92	115	120	6.9	0.5093
2/20/2017 17:00	39.8	73	31.9	3.24	7.29	124	132	6.6	0.6062
2/20/2017 18:00	37.7	77	31.1	3.91	8.35	130	137	7.3	0.6631
2/20/2017 19:00	38.4	78	32.1	4	8.66	143	149	7.5	0.68
2/20/2017 20:00	39	75	31.8	4.44	9.07	144	148	8.4	0.6969
2/20/2017 21:00	37.5	78	31.1	4.48	8.93	141	146	8.6	0.7138
2/20/2017 22:00	36.1	77	29.6	4.36	8.82	143	147	8.5	0.7308
2/20/2017 23:00	36.1	70	27.2	4.58	9.36	144	150	8.7	0.7477
2/21/2017 0:00	36.8	61	24.8	4.66	9.57	149	153	9.2	0.7646
2/21/2017 1:00	37	61	24.7	4.75	9.75	150	154	9.3	0.7815
2/21/2017 2:00	37.4	62	25.4	4.56	9.53	154	159	9.2	0.7984
2/21/2017 3:00	38.1	62	26.4	4.43	9.26	162	166	8.8	0.8153
2/21/2017 4:00	37.9	66	27.6	4.59	9.67	169	173	8.5	0.8322
2/21/2017 5:00	38.8	68	29.2	4.91	10.2	176	179	9.4	0.8185
2/21/2017 6:00	41.8	67	31.5	5.12	10.2	184	188	9.7	0.7743
2/21/2017 7:00	42.5	69	33	4.16	8.91	204	205	9.5	0.73
2/21/2017 8:00	44.7	69	35	3.98	8.49	208	212	7.9	0.6858
2/21/2017 9:00	48.7	69	39.2	3.91	8.2	220	225	8	0.6415
2/21/2017 10:00	47.4	88	43.9	3.68	7.54	225	231	7.9	0.5973
2/21/2017 11:00	48.5	91	46	3.47	7.16	221	229	6.7	0.5531
2/21/2017 12:00	51.3	89	48.3	3.52	6.31	235	241	6.5	0.49
2/21/2017 13:00	57.1	76	49.6	3.85	5.59	245	246	7.9	0.4082
2/21/2017 14:00	58	77	50.8	5.51	8.04	266	264	11.1	0.3264
2/21/2017 15:00	54.9	87	51.1	3.06	5.82	259	258	11.1	0.2446
2/21/2017 16:00	54.7	88	51.3	2.3	4.9	272	271	6	0.1627
2/21/2017 17:00	50.9	94	49.3	2.31	3.85	275	279	4.5	0.0809
2/21/2017 18:00	48.2	97	47.3	2.02	5.38	250	260	3.2	0.0573
2/21/2017 19:00	46.9	99	46.6	2.86	5.73	234	245	4.5	0.092
2/21/2017 20:00	45.1	100	45	2.06	5.61	231	239	4.5	0.1266
2/21/2017 21:00	44.1	100	44.1	2.14	5.08	217	234	3.1	0.1613
2/21/2017 22:00	39.9	100	40	2.66	5.19	214	230	3.6	0.196
2/21/2017 23:00	41.4	100	41.4	2.19	5.89	204	220	3.5	0.2306
2/22/2017 0:00	40.8	100	40.8	2.16	5.94	214	224	3.5	0.2653
2/22/2017 1:00	41.2	100	41.1	2.51	6.46	203	215	4.1	0.2999
2/22/2017 2:00	43.3	98	42.9	2.61	7.07	212	225	4.5	0.3346
2/22/2017 3:00	41.7	99	41.5	2.55	5.78	228	233	4.6	0.3693
2/22/2017 4:00	43.7	100	43.6	2.6	6.5	203	217	4.4	0.4039
2/22/2017 5:00	46	99	45.6	3.1	6.52	195	201	5.6	0.4016
2/22/2017 6:00	45.2	99	44.8	2.91	6.82	184	194	5.8	0.3623
2/22/2017 7:00	47	98	46.4	3.37	7.25	192	195	6	0.3229
2/22/2017 8:00	49.7	96	48.6	4.07	6.84	205	205	7.5	0.2836
2/22/2017 9:00	52.1	92	50	3.64	5.88	212	212	7.6	0.2443
2/22/2017 10:00	55.8	88	52.2	3.89	5.59	226	223	7.7	0.2049
2/22/2017 11:00	60.2	78	53.3	4.39	6.11	240	238	9.5	0.1656
2/22/2017 12:00	62.6	66	51.1	5.01	7.22	241	239	10.5	0.1892
2/22/2017 13:00	64.7	55	48.3	5.19	7.34	220	218	10.9	0.2758
2/22/2017 14:00	66.6	50	47.2	5.39	7.96	220	219	11.6	0.3623
2/22/2017 15:00	66.6	51	47.8	5.11	8.19	211	208	11.4	0.4489
2/22/2017 16:00	64.1	62	50.8	5.29	9.01	202	203	10.8	0.5355
2/22/2017 17:00	60.3	68	49.6	5.01	9.48	209	208	10.8	0.622
2/22/2017 18:00	55.6	85	51	5.09	9.81	200	200	9.7	0.6721
2/22/2017 19:00	54.6	89	51.5	5.57	10.41	198	200	10.7	0.6856
2/22/2017 20:00	54.5	92	52.3	5.82	10.66	196	197	11.2	0.699
2/22/2017 21:00	55	91	52.6	6.18	11.2	203	203	12	0.7125
2/22/2017 22:00	55.4	89	52.3	6.26	11.24	209	209	12.4	0.726
2/22/2017 23:00	56.3	85	51.9	5.78	10.46	210	212	12.3	0.7395
2/23/2017 0:00	56.6	86	52.4	5.72	10.3	207	209	11.4	0.753
2/23/2017 1:00	55.8	89	52.5	5.6	10.15	215	214	11.2	0.7665
2/23/2017 2:00	55.3	92	53	5.53	9.84	229	228	13.9	0.78
2/23/2017 3:00	54.6	95	53.2	4.83	8.93	236	236	13.6	0.7935
2/23/2017 4:00	56.2	91	53.7	5.96	10.43	235	238	12.7	0.807
2/23/2017 5:00	56.1	90	53.2	5.64	9.98	240	242	11.6	0.7955
2/23/2017 6:00	55.8	90	53	5.44	9.65	250	251	11.1	0.7591
2/23/2017 7:00	54.6	90	51.7	5.07	8.63	255	257	10.8	0.7227
2/23/2017 8:00	54.1	86	50.1	5.21	8.41	267	267	11.4	0.6862
2/23/2017 9:00	54.3	81	48.5	5.1	7.9	269	271	10.8	0.6498
2/23/2017 10:00	54.2	76	46.7	5.35	7.75	291	290	11.5	0.6134
2/23/2017 11:00	52.1	70	42.8	5.24	7.47	294	295	11.5	0.577
2/23/2017 12:00	50.8	68	40.4	4.25	5.87	300	300	11.6	0.5316
2/23/2017 13:00	50.2	66	39.3	3.34	4.55	309	310	9.7	0.4773
2/23/2017 14:00	50.1	64	38.5	2.52	3.33	326	327	8	0.4229
2/23/2017 15:00	49	65	37.9	2.11	2.72	5	6	6.5	0.3686
2/23/2017 16:00	46.2	73	38	2.58	3.55	36	32	5.7	0.3143
2/23/2017 17:00	41.9	80	36.1	3.54	5.81	45	42	6.6	0.26
2/23/2017 18:00	39.1	82	33.9	3.88	7.02	35	33	7.8	0.2488
2/23/2017 19:00	38.2	79	32.3	3.5	6.74	37	35	7.7	0.2807
2/23/2017 20:00	36.9	82	31.9	3.47	6.72	49	44	6.7	0.3126
2/23/2017 21:00	36.8	80	31.3	3.41	6.48	40	38	6.7	0.3446
2/23/2017 22:00	36.4	79	30.4	3.98	7.22	39	37	7.8	0.3765
2/23/2017 23:00	35.3	80	29.6	4.02	7.24	35	35	7.8	0.4084
2/24/2017 0:00	35.4	79	29.6	3.22	7.03	54	50	7.8	0.4404
2/24/2017 1:00	35.1	84	30.9	3.62	6.82	51	51	6.5	0.4723
2/24/2017 2:00	34.7	93	33	3.14	6.5	53	53	7.6	0.5042
2/24/2017 3:00	34.5	95	33.3	4.33	8.12	50	52	8.3	0.5362
2/24/2017 4:00	34.5	94	33	4.69	7.55	56	55	9.3	0.5681
2/24/2017 5:00	34.6	96	33.7	3.97	6.78	49	53	9.3	0.5616
2/24/2017 6:00	34.2	96	33.3	3.58	6.52	54	54	7.9	0.5167
2/24/2017 7:00	34.7	96	33.8	2.84	4.88	39	44	12.9	0.4718
2/24/2017 8:00	35.4	97	34.6	2.8	5.55	55	56	6	0.4269
2/24/2017 9:00	36.8	94	35.2	2.28	4.22	75	76	5.7	0.382
2/24/2017 10:00	39.1	92	36.8	2.38	3.83	105	105	5.2	0.3371
2/24/2017 11:00	40.7	94	39.1	1.84	3.89	112	136	5.2	0.2921
2/24/2017 12:00	45.6	93	43.7	1.68	3.24	163	171	4.9	0.3061
2/24/2017 13:00	52.9	87	49.2	2.12	3.11	188	184	4.8	0.3791
2/24/2017 14:00	59.6	83	54.4	2.91	4.8	184	181	10	0.452
2/24/2017 15:00	56.9	95	55.4	2.51	5.47	157	162	9.9	0.5249
2/24/2017 16:00	57.5	95	56.2	1.8	4.68	161	160	8.7	0.5978
2/24/2017 17:00	54.6	96	53.7	1.77	4.88	254	235	9.3	0.6707
2/24/2017 18:00	48.4	94	46.8	3.14	7.83	149	166	9.9	0.7096
2/24/2017 19:00	50.7	94	49.2	2.84	5	231	200	5.4	0.7145
2/24/2017 20:00	54.3	92	52	3.45	8.02	163	176	5.8	0.7194
2/24/2017 21:00	55.7	90	52.8	4.93	9.74	198	197	11.9	0.7243
2/24/2017 22:00	54.5	93	52.5	4.18	8.32	197	198	14.1	0.7292
2/24/2017 23:00	54	95	52.5	5.99	10.57	237	237	11.5	0.7341
2/25/2017 0:00	50.5	87	46.9	4.9	9.13	231	235	14.1	0.7389
2/25/2017 1:00	47.4	90	44.7	5.81	9.88	243	243	11.2	0.7438
2/25/2017 2:00	42.7	94	41	6.09	9.63	240	241	12.1	0.7487
2/25/2017 3:00	39.6	90	36.9	6.4	10.07	241	241	12.8	0.7536
2/25/2017 4:00	37.5	82	32.4	6.59	10.48	240	240	13.3	0.7585
2/25/2017 5:00	36.5	77	29.8	5.19	8.84	230	232	13.2	0.7692
2/25/2017 6:00	35.1	82	30.1	5.6	9.65	235	236	10.4	0.7856
2/25/2017 7:00	34.9	80	29.5	5.15	9.23	246	247	11.2	0.8021
2/25/2017 8:00	35.9	65	25.5	6.32	9.81	247	247	12.6	0.8186
2/25/2017 9:00	36.2	56	22.1	8.04	12.31	253	253	16.5	0.8351
2/25/2017 10:00	36.4	56	22	8.35	12.5	253	254	17.4	0.8515
2/25/2017 11:00	37	55	22.2	8.01	11.84	254	254	17.8	0.868
2/25/2017 12:00	36.8	50	19.9	7.72	11.52	253	254	16.9	0.8751
2/25/2017 13:00	36.3	52	20.3	7.82	11.54	266	266	17.8	0.8728
2/25/2017 14:00	32.6	49	15.7	7.83	11.83	265	266	16.5	0.8705
2/25/2017 15:00	31.2	44	12	7.71	11.91	272	272	16.6	0.8682
2/25/2017 16:00	29.4	48	12.3	7.26	11.4	277	278	15.9	0.8659
2/25/2017 17:00	28.1	49	11.2	6.94	11.2	276	278	14.7	0.8636
2/25/2017 18:00	26.1	59	13.8	6.51	10.5	267	269	14.1	0.8378
2/25/2017 19:00	25.4	57	12.2	6.7	10.81	272	273	13.4	0.7885
2/25/2017 20:00	24.2	64	13.7	5.53	9.2	264	268	13.1	0.7392
2/25/2017 21:00	23.1	67	13.8	4.98	8.73	260	265	10.8	0.6899
2/25/2017 22:00	22.2	67	12.8	4.9	8.42	253	260	10.6	0.6406
2/25/2017 23:00	22	68	13.1	4.31	7.57	248	258	9.7	0.5913
2/26/2017 0:00	22.7	70	14.2	4.02	7.17	251	262	8.5	0.5419
2/26/2017 1:00	23	72	15.2	4.2	7.3	258	268	7.5	0.4926
2/26/2017 2:00	23.2	70	15	3.91	6.92	274	281	8.3	0.4433
2/26/2017 3:00	22.9	67	13.4	3.61	6.41	267	274	7.7	0.394
2/26/2017 4:00	21.5	72	13.9	3.72	6.77	246	257	6.9	0.3447
2/26/2017 5:00	21.1	69	12.5	3.85	7.21	242	251	7.4	0.3493
2/26/2017 6:00	21.2	72	13.5	3.77	7.04	238	247	7.4	0.4079
2/26/2017 7:00	22.5	70	14.3	3.25	6.74	225	238	7.1	0.4665
2/26/2017 8:00	26.4	60	14.4	3.89	5.98	228	232	8.4	0.5252
2/26/2017 9:00	29.8	48	12.6	4.92	7.16	232	234	10.7	0.5838
2/26/2017 10:00	31.9	44	12.3	5.3	7.78	226	227	11.8	0.6424
2/26/2017 11:00	34.8	41	13.6	5.82	8.38	215	216	12.8	0.701
2/26/2017 12:00	36.8	40	14.7	6.41	9.35	214	215	13.9	0.7355
2/26/2017 13:00	38.4	39	15.3	7.18	10.54	215	215	15.1	0.7458
2/26/2017 14:00	38.3	41	16.7	7.24	10.85	213	213	15.2	0.7561
2/26/2017 15:00	38.7	41	17.2	8.43	12.95	228	227	16.7	0.7664
2/26/2017 16:00	37.7	45	18.2	6.27	10.37	214	214	16.9	0.7767
2/26/2017 17:00	36.7	46	18.1	6.29	10.97	226	228	13.1	0.787
2/26/2017 18:00	35.6	49	18.4	6.08	10.75	225	226	12.7	0.7755
2/26/2017 19:00	34.2	53	18.8	5.09	9.83	225	226	11.9	0.7421
2/26/2017 20:00	34	54	19.2	4.97	9.78	230	233	10	0.7087
2/26/2017 21:00	35.7	53	20.2	5.69	10.52	239	241	11.3	0.6754
2/26/2017 22:00	34.7	57	20.8	5.39	10.07	239	241	11.4	0.642
2/26/2017 23:00	33.9	60	21.5	5.2	10.07	232	236	10.5	0.6086
2/27/2017 0:00	33.5	61	21.6	5.26	10.1	231	234	10.4	0.5752
2/27/2017 1:00	33.8	64	23	5.49	10.31	237	240	10.7	0.5418
2/27/2017 2:00	33.7	66	23.4	5.14	9.76	233	237	10.6	0.5085
2/27/2017 3:00	33.6	65	23.1	4.57	8.99	241	244	9.9	0.4751
2/27/2017 4:00	32.2	70	23.4	3.8	7.75	243	250	8.9	0.4417
2/27/2017 5:00	30.9	75	23.9	3.4	7.24	246	252	7.1	0.3974
2/27/2017 6:00	32.5	79	26.8	2.83	5.91	262	267	6.3	0.3422
2/27/2017 7:00	32.6	83	27.9	2.11	4.24	265	278	5	0.2869
2/27/2017 8:00	35	73	27.3	1.71	2.45	277	282	4.5	0.2317
2/27/2017 9:00	37.8	62	26.1	1.87	2.45	254	258	5.1	0.1765
2/27/2017 10:00	40.6	53	24.6	3.55	4.72	248	249	8.4	0.1213
2/27/2017 11:00	42.1	47	23.1	3.37	4.44	258	256	8.5	0.066
2/27/2017 12:00	44.6	40	21.9	2.8	3.71	268	265	8.1	0.0592
2/27/2017 13:00	45.5	37	21	1.8	2.31	267	265	7.3	0.1009
2/27/2017 14:00	45.4	38	21.3	0.32	0.51	162	191	5.4	0.1425
2/27/2017 15:00	43.3	48	25.1	2.53	3.27	108	113	6.1	0.1841
2/27/2017 16:00	38.7	68	29.1	3.7	5.4	92	92	8.1	0.2257
2/27/2017 17:00	34	80	28.5	3	5.57	92	99	8.3	0.2673
2/27/2017 18:00	34.6	81	29.4	2.71	5.5	94	117	5.7	0.2929
2/27/2017 19:00	36.1	81	31	2.64	5.88	127	148	5.2	0.3024
2/27/2017 20:00	35.8	83	31.1	2.73	6.4	152	170	4.7	0.3119
2/27/2017 21:00	37.6	78	31.3	2.62	6.12	173	185	4.9	0.3214
2/27/2017 22:00	36.1	84	31.6	3.5	7.69	182	189	6	0.331
2/27/2017 23:00	36	88	32.8	3.31	7.43	185	191	6.4	0.3405
2/28/2017 0:00	35.8	91	33.4	3.37	7.5	192	196	6.3	0.35
2/28/2017 1:00	35.4	93	33.7	3.24	7.12	189	197	6	0.3595
2/28/2017 2:00	35	96	33.9	2.8	6.49	180	190	5.8	0.369
2/28/2017 3:00	34	98	33.4	2.66	6.21	160	176	5	0.3785
2/28/2017 4:00	34.3	98	33.7	3.01	6.76	165	172	5.4	0.3881
2/28/2017 5:00	35.2	97	34.4	2.95	6.48	152	163	5.7	0.4234
2/28/2017 6:00	34.9	97	34.1	3.72	7.75	149	156	6.3	0.4847
2/28/2017 7:00	36.9	96	35.8	3.94	7.87	144	153	7.4	0.5459
2/28/2017 8:00	39.3	93	37.3	3.97	8.85	131	146	7.9	0.6072
2/28/2017 9:00	40.1	93	38.1	4.61	9.04	139	147	9.3	0.6684
2/28/2017 10:00	40.5	93	38.5	4.46	8.18	138	145	9.6	0.7297
2/28/2017 11:00	43.5	90	40.6	3.61	7.29	132	151	8.8	0.7909
2/28/2017 12:00	50.8	72	42.1	6	9.3	181	179	11.9	0.8207
2/28/2017 13:00	50.7	71	41.5	5.93	9.03	186	184	13.3	0.819
2/28/2017 14:00	53.7	69	43.7	6.42	9.49	198	197	12.2	0.8173
2/28/2017 15:00	56.4	67	45.6	6.31	9.48	209	208	15.2	0.8155
2/28/2017 16:00	53.7	78	47.2	4.34	7.81	195	193	15	0.8138
2/28/2017 17:00	50.9	87	47.1	3.65	7.1	189	190	13.8	0.8121
2/28/2017 18:00	48.5	91	46.1	4	7.55	183	187	12.5	0.811
2/28/2017 19:00	48.6	93	46.8	3.47	6.84	192	195	7.5	0.8104
2/28/2017 20:00	48.6	95	47.4	3.16	6.65	191	196	6.4	0.8099
2/28/2017 21:00	48.8	97	47.9	2.83	6.26	188	193	6	0.8094
2/28/2017 22:00	49.2	97	48.4	2.94	6	170	179	5.8	0.8088
2/28/2017 23:00	49.4	98	49	2.96	6.41	168	177	6	0.8083
3/1/2017 0:00	49.9	99	49.5	2.44	5.57	145	162	5.7	0.8077
3/1/2017 1:00	49.5	98	48.9	1.63	4.7	137	142	4.3	0.8072
3/1/2017 2:00	48.8	99	48.5	1.84	3.06	315	308	3.7	0.8067
3/1/2017 3:00	49.3	99	49.1	2.86	6.02	216	234	5	0.8061
3/1/2017 4:00	49.6	100	49.6	2.86	6.11	245	249	6.3	0.8056
3/1/2017 5:00	49.5	100	49.4	1.75	3.92	257	264	5.2	0.8007
3/1/2017 6:00	49.6	98	49	4.53	7.72	248	253	4.3	0.7914
3/1/2017 7:00	45.3	99	45.1	3.99	6.56	292	291	8.8	0.7821
3/1/2017 8:00	41	99	40.7	3	5.22	300	306	7.8	0.7728
3/1/2017 9:00	41.7	96	40.6	1.08	1.63	304	317	6.3	0.7636
3/1/2017 10:00	43.6	91	41.1	1.24	1.62	284	292	3.8	0.7543
3/1/2017 11:00	43.1	94	41.5	1	1.4	354	360	10.7	0.745
3/1/2017 12:00	42.8	97	42	1.63	1.98	43	41	11.1	0.7357
3/1/2017 13:00	40.7	99	40.4	2.47	3.85	328	332	14.7	0.7264
3/1/2017 14:00	35.7	99	35.4	5.16	7.78	328	334	9.9	0.7172
3/1/2017 15:00	32.1	88	29	5.24	8.22	347	350	10.9	0.7079
3/1/2017 16:00	30	83	25.6	5.46	8.38	336	340	11	0.6986
3/1/2017 17:00	27.8	80	22.4	5.32	8.19	332	336	11.4	0.6893
3/1/2017 18:00	26.2	80	20.8	5.04	7.78	309	315	11.8	0.6842
3/1/2017 19:00	25.8	75	19.1	6.48	10.19	308	313	12.8	0.6832
3/1/2017 20:00	24.4	75	17.7	6.3	9.97	313	316	13.5	0.6823
3/1/2017 21:00	23.3	73	15.9	7	11.11	313	318	13.6	0.6813
3/1/2017 22:00	22.3	70	14.1	7.15	11.57	318	320	14.3	0.6803
3/1/2017 23:00	21.5	68	12.6	7.21	11.48	316	319	14.6	0.6794
3/2/2017 0:00	20.6	69	12.2	7	10.96	314	316	14.5	0.6784
3/2/2017 1:00	20	67	10.9	6.65	10.39	314	315	13.9	0.6774
3/2/2017 2:00	19.6	61	8.3	6.44	9.97	313	314	13.6	0.6765
3/2/2017 3:00	19.1	61	7.8	5.7	9.01	308	310	13	0.6755
3/2/2017 4:00	18.4	61	7.3	5.14	8.03	307	309	11.6	0.6745
3/2/2017 5:00	17.3	66	7.8	4.16	7.11	305	309	10.3	0.6519
3/2/2017 6:00	16.1	65	6.4	4.19	6.72	310	314	7.9	0.6076
3/2/2017 7:00	16.4	63	6.1	4.55	6.86	303	307	9.3	0.5633
3/2/2017 8:00	18.1	57	5.4	4.94	7.14	306	307	10.8	0.5191
3/2/2017 9:00	19.4	52	4.8	4.7	6.68	308	309	10.8	0.4748
3/2/2017 10:00	20.7	49	4.5	4.61	6.52	311	311	10.8	0.4305
3/2/2017 11:00	22.7	44	4	4.33	6.03	310	310	10.7	0.3862
3/2/2017 12:00	24.9	39	3.3	4.36	6.02	302	302	10.5	0.3369
3/2/2017 13:00	25.8	36	2.7	4.3	5.97	301	301	10.6	0.2827
3/2/2017 14:00	26.9	35	2.6	3.86	5.3	307	306	10.3	0.2284
3/2/2017 15:00	27.4	34	2.7	3.82	5.31	313	313	9.3	0.1741
3/2/2017 16:00	26.6	36	3.2	2.56	3.76	321	320	8.8	0.1198
3/2/2017 17:00	24.8	61	13.1	1.17	1.98	301	311	6	0.0656
3/2/2017 18:00	19	59	6.9	1.62	1.48	112	62	1.6	0.0621
3/2/2017 19:00	21	57	8.3	1.34	1.63	153	133	2.4	0.1093
3/2/2017 20:00	20.4	58	8	1.84	2.01	193	207	3.1	0.1565
3/2/2017 21:00	20.4	56	7	2.1	3.45	245	280	3.4	0.2038
3/2/2017 22:00	19.7	59	7.8	2.11	4.13	275	302	3.4	0.251
3/2/2017 23:00	19	65	9.3	2.22	4.56	262	285	3.4	0.2983
3/3/2017 0:00	18.9	69	10.5	2.69	5.2	248	271	4.1	0.3455
3/3/2017 1:00	20.1	75	13.4	3.32	5.91	286	294	5.8	0.3928
3/3/2017 2:00	20.4	74	13.4	3.54	5.7	315	322	6.7	0.44
3/3/2017 3:00	19.1	66	9.7	4.03	6.44	314	318	8	0.4873
3/3/2017 4:00	17.2	66	7.8	4.16	7.09	305	310	8.1	0.5345
3/3/2017 5:00	15.7	65	5.9	4.41	7.62	303	308	8.4	0.5491
3/3/2017 6:00	14.3	69	6	4.38	7.59	305	310	8.7	0.5311
3/3/2017 7:00	15.2	65	5.7	4.05	6.56	303	308	8.6	0.5131
3/3/2017 8:00	17.4	51	2.4	4.89	7.22	311	313	11	0.4952
3/3/2017 9:00	20.1	38	-1.6	6.08	8.63	315	316	13.3	0.4772
3/3/2017 10:00	21.7	34	-2.7	6.3	8.77	312	313	13.6	0.4592
3/3/2017 11:00	22.4	33	-2.5	6.02	8.36	306	307	13.8	0.4412
3/3/2017 12:00	24	31	-2.6	5.91	8.37	294	295	13.2	0.4093
3/3/2017 13:00	24	30	-2.8	5.13	7.35	291	292	13.3	0.3634
3/3/2017 14:00	25.1	29	-3	5.7	8.21	292	292	12.5	0.3176
3/3/2017 15:00	24.9	29	-3.2	5.5	8.07	289	290	12.6	0.2718
3/3/2017 16:00	24.9	30	-2	5.23	7.78	296	296	11.8	0.2259
3/3/2017 17:00	23.8	34	-0.4	3.49	5.86	297	297	10.8	0.1801
3/3/2017 18:00	19.4	43	0.5	1.71	4.83	291	297	6.9	0.1558
3/3/2017 19:00	18.6	47	1.6	2.86	5.66	295	306	4.4	0.1531
3/3/2017 20:00	17.5	52	2.7	3.69	7	311	314	6.7	0.1503
3/3/2017 21:00	16.2	55	2.7	4.11	7.71	311	314	7.7	0.1475
3/3/2017 22:00	15.3	57	2.9	3.75	7.14	312	317	7.8	0.1448
3/3/2017 23:00	14.4	58	2.4	3.48	6.79	309	315	7	0.142
3/4/2017 0:00	13.7	60	2.4	2.59	5.69	298	304	6.2	0.1393
3/4/2017 1:00	13.5	61	2.5	2.53	5.51	288	299	4	0.1365
3/4/2017 2:00	12.8	65	3.3	2.21	4.74	275	298	3.9	0.1338
3/4/2017 3:00	12.3	70	4.4	2.3	4.61	268	294	3.5	0.131
3/4/2017 4:00	11.8	75	5.4	1.3	3.09	238	299	3.4	0.1283
3/4/2017 5:00	11.3	78	5.9	1.61	2.87	240	299	2.5	0.1222
3/4/2017 6:00	9.7	83	5.7	2.5	4.7	307	331	2.6	0.1129
3/4/2017 7:00	14.1	72	6.9	1.78	4.03	308	337	4	0.1035
3/4/2017 8:00	19.7	52	4.9	1.98	2.94	311	325	5.2	0.0942
3/4/2017 9:00	22.8	40	2.3	2.97	4.15	340	345	7.3	0.0849
3/4/2017 10:00	25.5	36	2.1	2	2.7	357	2	7.5	0.0756
3/4/2017 11:00	26.2	35	2.3	1.48	1.92	28	28	6.4	0.0662
3/4/2017 12:00	27.5	34	2.8	1.72	2.14	54	53	5.9	0.0685
3/4/2017 13:00	26.3	41	5.6	3.08	3.93	77	75	7.8	0.0823
3/4/2017 14:00	24.3	50	8.3	3.9	5.32	89	86	9.5	0.0962
3/4/2017 15:00	24.5	48	7.5	3.01	4.11	84	86	9.6	0.1101
3/4/2017 16:00	23.1	50	7.3	3.61	5.11	87	87	8.3	0.1239
3/4/2017 17:00	20.7	56	7.6	3.31	5.4	87	88	8.3	0.1378
3/4/2017 18:00	17	69	8.6	2.8	5.74	92	97	6.4	0.1739
3/4/2017 19:00	17.1	69	8.7	2.9	5.54	90	97	5.2	0.2323
3/4/2017 20:00	16.9	70	8.8	2.86	5.46	102	104	5	0.2908
3/4/2017 21:00	16.9	72	9.4	2.79	5.44	105	110	4.7	0.3492
3/4/2017 22:00	17	71	9.4	2.69	5.29	105	112	4.7	0.4077
3/4/2017 23:00	17	72	9.6	2.83	5.66	132	134	4.6	0.4661
3/5/2017 0:00	17.3	72	9.7	2.76	5.84	134	142	4.8	0.5245
3/5/2017 1:00	17.4	71	9.6	2.9	6.2	134	142	4.9	0.583
3/5/2017 2:00	17.2	66	7.9	3.04	6.55	136	146	5.1	0.6414
3/5/2017 3:00	17.6	63	7.1	3.47	7.14	123	134	6.1	0.6998
3/5/2017 4:00	18.1	62	7.4	3.68	7.47	135	141	6.5	0.7583
3/5/2017 5:00	19	66	9.6	4.32	8.49	132	136	8.1	0.7924
3/5/2017 6:00	18.2	82	13.7	4.2	8.27	142	145	8.2	0.8022
3/5/2017 7:00	20.9	77	15	4.61	8.88	139	144	9	0.8119
3/5/2017 8:00	24.5	66	14.8	5.7	8.68	142	145	11.7	0.8217
3/5/2017 9:00	25.7	63	14.9	5.94	9.01	144	146	12.2	0.8315
3/5/2017 10:00	30.2	49	13.3	6.16	9.06	148	149	13.2	0.8413
3/5/2017 11:00	34.5	38	11.2	6.31	9.12	151	153	13.8	0.851
3/5/2017 12:00	37	32	9.6	6.36	9.26	150	152	14	0.8546
3/5/2017 13:00	39	28	8.7	6.33	9.18	149	151	14	0.852
3/5/2017 14:00	40	27	8.7	6.28	9.13	149	151	13.8	0.8493
3/5/2017 15:00	40.6	28	10.2	6.08	9.08	153	155	13.5	0.8466
3/5/2017 16:00	39.4	32	12.3	5.37	8.43	156	158	12.8	0.844
3/5/2017 17:00	35.7	41	14.3	4.83	9.08	156	159	10.7	0.8413
3/5/2017 18:00	32.3	45	13.4	5.01	9.4	151	156	9.7	0.8329
3/5/2017 19:00	32.4	43	12.3	5.37	9.8	151	155	10.6	0.8186
3/5/2017 20:00	31.8	44	12.1	4.59	9.08	160	163	10.4	0.8043
3/5/2017 21:00	31.5	54	16.7	5.02	9.93	157	163	9.3	0.7901
3/5/2017 22:00	33.1	62	21.4	4.7	9.34	153	159	9.5	0.7758
3/5/2017 23:00	34.7	63	23.4	4.58	9.32	148	157	8.7	0.7616
3/6/2017 0:00	36.3	59	23.4	4.47	8.98	153	161	8.8	0.7473
3/6/2017 1:00	37.5	58	24	4.21	8.81	162	168	8.4	0.733
3/6/2017 2:00	38.4	59	25.4	3.95	8.53	171	175	8	0.7188
3/6/2017 3:00	38.7	63	27.1	3.72	8.1	174	179	7.4	0.7045
3/6/2017 4:00	38.6	67	28.7	3.21	7.41	176	183	6.9	0.6903
3/6/2017 5:00	38.9	71	30.4	3.1	7.27	182	188	5.9	0.689
3/6/2017 6:00	39.2	82	34.2	3.01	6.82	186	194	6.1	0.7007
3/6/2017 7:00	39.9	84	35.5	2.9	6.81	182	190	5.4	0.7124
3/6/2017 8:00	41.3	83	36.6	3.2	7.17	182	188	5.9	0.7241
3/6/2017 9:00	43.3	84	38.7	3.51	7.5	185	189	6.6	0.7358
3/6/2017 10:00	46.7	80	40.8	3.7	8.34	182	186	6.9	0.7475
3/6/2017 11:00	49.7	79	43.3	4.24	7.4	188	189	8.5	0.7592
3/6/2017 12:00	52.2	78	45.6	4.34	7.17	188	188	8.7	0.773
3/6/2017 13:00	55.8	70	46.4	5.8	8.83	195	193	11.4	0.7891
3/6/2017 14:00	60.7	57	45.6	7.38	11.57	205	202	15.5	0.8051
3/6/2017 15:00	57.2	71	47.8	6.4	11.03	190	189	15.1	0.8211
3/6/2017 16:00	55.3	77	48.3	6.04	10.63	192	192	12.7	0.8372
3/6/2017 17:00	52.9	82	47.6	5.87	10.58	194	193	12	0.8532
3/6/2017 18:00	49.9	89	46.9	6.31	11.32	183	184	11.7	0.8606
3/6/2017 19:00	49.2	93	47.2	6.15	11	187	188	12.6	0.8594
3/6/2017 20:00	49.7	93	47.8	6.26	10.93	188	189	12.3	0.8581
3/6/2017 21:00	50.5	92	48.3	6.46	11.13	188	189	12.7	0.8569
3/6/2017 22:00	50.8	92	48.5	6.45	11.03	187	189	12.8	0.8556
3/6/2017 23:00	51.9	90	48.9	6.79	11.59	189	190	13.3	0.8544
3/7/2017 0:00	52.8	87	49	6.69	11.61	189	191	13.4	0.8531
3/7/2017 1:00	53.6	85	49.1	6.71	11.75	190	192	13.3	0.8519
3/7/2017 2:00	54.2	84	49.5	7	12.14	190	191	13.9	0.8506
3/7/2017 3:00	53.8	86	49.9	7.3	12.83	193	195	19.4	0.8494
3/7/2017 4:00	54.6	86	50.3	7.52	13.15	194	195	19.9	0.8481
3/7/2017 5:00	55.2	83	50.2	7.51	13.16	190	191	20.7	0.848
3/7/2017 6:00	55.6	85	51	7.41	13.15	201	202	15	0.8489
3/7/2017 7:00	55.8	84	51.1	7.92	13.73	206	207	15.6	0.8498
3/7/2017 8:00	57.5	81	51.8	8.01	13.69	200	202	16.1	0.8508
3/7/2017 9:00	58.3	78	51.4	8.33	14.05	204	204	16.8	0.8517
3/7/2017 10:00	60.9	70	51	9.1	14.38	219	218	18.2	0.8527
3/7/2017 11:00	59.5	64	47.4	7.88	12.78	234	233	18.5	0.8536
3/7/2017 12:00	52.6	63	40.2	8.34	12.96	260	258	16.6	0.8524
3/7/2017 13:00	51.4	53	34.8	7.35	11.92	248	247	17.1	0.8491
3/7/2017 14:00	51.1	42	28.8	6.49	10.61	245	246	15.9	0.8459
3/7/2017 15:00	49.6	39	25.6	7.12	11.39	250	250	15.4	0.8426
3/7/2017 16:00	47.8	42	25.8	6.67	10.82	251	252	15.1	0.8393
3/7/2017 17:00	44.7	47	25.6	5.39	9.77	248	250	13.3	0.836
3/7/2017 18:00	42.4	52	25.8	4.5	8.96	233	237	10.7	0.8327
3/7/2017 19:00	40.6	54	25	4.79	9.68	244	247	9.3	0.8294
3/7/2017 20:00	39.2	56	24.7	4.21	8.82	242	247	9.4	0.8261
3/7/2017 21:00	37.2	58	24	3.61	8.08	228	239	8	0.8227
3/7/2017 22:00	36.3	57	22.6	3.78	8.45	233	243	7.1	0.8194
3/7/2017 23:00	37.7	49	20.3	5.1	10.06	242	245	9.6	0.8161
3/8/2017 0:00	38.6	47	20.4	5.73	10.91	241	243	11.4	0.8128
3/8/2017 1:00	38.5	49	20.9	5.44	10.46	234	236	11.4	0.8094
3/8/2017 2:00	39.3	47	21	5.81	10.93	228	230	11.6	0.8061
3/8/2017 3:00	39.4	46	20.3	6.3	11.54	227	228	12.5	0.8028
3/8/2017 4:00	40.1	43	19.5	6.22	11.35	233	235	12.9	0.7995
3/8/2017 5:00	39.2	44	19.1	6.31	11.54	221	223	12.5	0.7948
3/8/2017 6:00	40.2	47	21.4	7.64	13.01	225	226	15.1	0.7888
3/8/2017 7:00	41	41	19.1	8.21	13.74	227	228	16.5	0.7827
3/8/2017 8:00	43.4	34	17.1	8.16	13.23	229	231	17.6	0.7767
3/8/2017 9:00	44.3	28	13.2	13.15	20.24	248	248	25.4	0.7707
3/8/2017 10:00	44.6	28	13.7	12.54	19.34	249	249	26.3	0.7647
3/8/2017 11:00	44.7	27	13.1	13.28	20.4	252	252	27.6	0.7586
3/8/2017 12:00	42.9	29	13.2	13.08	20.14	258	258	27.6	0.7601
3/8/2017 13:00	41.1	33	14.2	12.38	19.22	264	264	27	0.769
3/8/2017 14:00	40.2	36	15.4	12.12	18.82	267	268	25.1	0.7779
3/8/2017 15:00	39.3	41	17.5	9.31	14.8	273	271	25.3	0.7868
3/8/2017 16:00	38.1	39	15.3	9.21	15.23	273	274	21.9	0.7957
3/8/2017 17:00	37	38	13.8	9.66	15.78	277	276	20.3	0.8046
3/8/2017 18:00	38.2	39	15.1	8.41	13.9	267	269	19.8	0.8091
3/8/2017 19:00	36.8	40	14.6	8.41	14.14	273	274	17.2	0.8092
3/8/2017 20:00	35.2	40	13.4	8.33	13.98	275	276	17.2	0.8093
3/8/2017 21:00	34	42	13.4	7.61	12.92	280	281	16.8	0.8094
3/8/2017 22:00	32.5	42	12	7.48	12.89	278	280	15.4	0.8094
3/8/2017 23:00	31.2	40	9.9	7.22	12.18	275	277	15.4	0.8095
3/9/2017 0:00	30.5	41	9.6	7.42	12.46	274	276	14.8	0.8096
3/9/2017 1:00	29.4	43	9.7	6.77	11.57	278	280	14.8	0.8097
3/9/2017 2:00	28.2	45	9.6	6.63	11.5	281	283	13.6	0.8098
3/9/2017 3:00	26.9	46	9	6.31	10.92	285	286	13.3	0.8099
3/9/2017 4:00	25.8	49	9.1	5.69	10	288	290	12.7	0.81
3/9/2017 5:00	25.2	51	9.5	5.13	9.06	291	292	11.4	0.7629
3/9/2017 6:00	27.7	53	12.6	4.46	7.84	286	287	10.2	0.6688
3/9/2017 7:00	29	52	13.6	3.92	7.22	289	292	8.5	0.5747
3/9/2017 8:00	30.2	48	12.6	5.55	8.33	293	294	11.7	0.4806
3/9/2017 9:00	32	46	13.4	5.03	7.19	291	291	11.7	0.3865
3/9/2017 10:00	33.5	44	14.1	4.59	6.39	286	287	11.1	0.2924
3/9/2017 11:00	33.9	44	14.2	4.26	5.98	279	280	10.5	0.1983
3/9/2017 12:00	36.3	41	14.6	3.98	5.61	282	281	10	0.1452
3/9/2017 13:00	36.7	39	13.9	3.83	5.36	285	284	9.7	0.133
3/9/2017 14:00	37.4	37	13.3	3.67	5.19	287	286	9	0.1209
3/9/2017 15:00	38.1	36	13.5	3.61	5.07	284	285	9	0.1088
3/9/2017 16:00	37.6	36	13.3	3.54	5.18	278	280	8.3	0.0966
3/9/2017 17:00	36.5	41	15	2.26	4.49	283	282	7.6	0.0845
3/9/2017 18:00	33.1	45	14.3	3	5.66	296	291	4.4	0.1127
3/9/2017 19:00	30.8	51	14.7	1.93	5.05	291	297	5.3	0.1813
3/9/2017 20:00	29.2	51	13.1	2.56	6.01	309	317	4.2	0.2499
3/9/2017 21:00	28.7	56	15.1	2.59	5.83	332	338	4.6	0.3185
3/9/2017 22:00	27.2	60	15	3	6.31	330	333	5.6	0.387
3/9/2017 23:00	25.3	62	14.1	3.58	7.11	330	334	6.9	0.4556
3/10/2017 0:00	24.5	66	14.7	3.64	6.99	339	343	7.2	0.5242
3/10/2017 1:00	24	68	15	3.51	6.43	340	345	7.1	0.5928
3/10/2017 2:00	23	71	14.9	4.14	7.21	340	343	7.8	0.6614
3/10/2017 3:00	21.2	67	11.9	4.25	7.29	333	335	8.7	0.7299
3/10/2017 4:00	19.9	65	9.9	3.91	6.88	320	324	8.3	0.7985
3/10/2017 5:00	19.3	63	8.8	4.31	7.52	316	319	8.4	0.83
3/10/2017 6:00	19.9	63	9.2	4.48	7.5	321	323	8.5	0.8243
3/10/2017 7:00	20.4	48	3.9	6.08	9.3	324	324	12.4	0.8186
3/10/2017 8:00	20.2	42	0.6	6.47	9.67	321	321	13.4	0.813
3/10/2017 9:00	20.4	44	1.9	6.51	9.7	317	318	13.9	0.8073
3/10/2017 10:00	21.8	40	1.3	7	10.11	314	316	15.2	0.8016
3/10/2017 11:00	21.9	38	0.2	7.23	10.49	319	319	15.9	0.796
3/10/2017 12:00	21.5	35	-1.9	8.3	11.98	319	319	18	0.7961
3/10/2017 13:00	21.5	33	-3.4	8.35	12.09	316	315	17.9	0.8022
3/10/2017 14:00	21.3	31	-4.9	8.07	11.82	313	313	17.8	0.8082
3/10/2017 15:00	20.5	31	-5.5	7.87	11.77	310	311	17.1	0.8143
3/10/2017 16:00	19.4	32	-5.8	7.66	11.54	311	312	16.5	0.8203
3/10/2017 17:00	17.9	37	-4.1	7.43	11.46	313	314	15.8	0.8264
3/10/2017 18:00	15.8	35	-7.3	6.74	10.52	305	306	15	0.8273
3/10/2017 19:00	15	35	-7.6	6.94	10.78	306	307	14.1	0.8232
3/10/2017 20:00	14.2	35	-8.6	6.66	10.28	306	307	14.1	0.8191
3/10/2017 21:00	14.4	34	-8.7	6.75	10.56	310	311	13.6	0.8151
3/10/2017 22:00	14.6	34	-8.5	6.59	10.33	312	313	13.5	0.811
3/10/2017 23:00	14.1	39	-6.4	4.72	8.3	302	306	13.1	0.8069
3/11/2017 0:00	14.1	39	-6.6	4.65	7.89	295	300	10	0.8028
3/11/2017 1:00	14.3	42	-4.7	4.31	7.29	292	297	9.3	0.7987
3/11/2017 2:00	14.5	42	-4.7	4.74	8.38	305	306	8.5	0.7946
3/11/2017 3:00	14.1	41	-5.5	5.61	9.21	301	304	11.3	0.7905
3/11/2017 4:00	14.1	43	-4.6	5.14	8.6	297	299	11.4	0.7864
3/11/2017 5:00	14.6	45	-2.8	3.96	7.21	291	299	10.4	0.7778
3/11/2017 6:00	14.4	47	-2.2	4.66	8.01	293	298	10.3	0.7646
3/11/2017 7:00	15.9	41	-3.9	6.93	10.65	303	304	13.9	0.7515
3/11/2017 8:00	17.3	37	-4.3	6.8	10.24	306	306	14.8	0.7383
3/11/2017 9:00	18.4	36	-4.2	6.38	9.52	305	306	14.1	0.7251
3/11/2017 10:00	20.2	33	-4.6	6.47	9.32	302	303	14	0.7119
3/11/2017 11:00	21.3	32	-4.2	6.33	9.21	301	302	13.9	0.6988
3/11/2017 12:00	22.7	30	-3.9	6.33	9.21	301	302	13.7	0.6923
3/11/2017 13:00	23.7	30	-3.2	6.38	9.26	302	303	14	0.6925
3/11/2017 14:00	23.6	31	-2.8	6.08	8.86	306	307	13.9	0.6927
3/11/2017 15:00	24	31	-2.2	5.69	8.31	309	310	13.1	0.6929
3/11/2017 16:00	23	33	-1.8	5.4	7.95	309	310	12.2	0.6931
3/11/2017 17:00	22	35	-1.3	4.75	7.29	311	312	11.3	0.6933
3/11/2017 18:00	20.9	41	0.6	3.45	5.91	292	298	9.7	0.6679
3/11/2017 19:00	20.4	43	1.4	4.08	6.71	301	303	8	0.6168
3/11/2017 20:00	19.1	45	1	4.3	7.18	306	309	8.4	0.5657
3/11/2017 21:00	18.1	45	0.5	4.39	7.28	313	316	8.6	0.5146
3/11/2017 22:00	17.9	44	-0.4	3.91	6.44	310	313	8.7	0.4635
3/11/2017 23:00	17.7	45	-0.2	3.61	6.37	312	318	7.9	0.4123
3/12/2017 0:00	17.2	45	-0.7	3.68	6.12	317	322	6.9	0.3612
3/12/2017 1:00	16.7	45	-1.2	3.78	6.1	323	325	7.3	0.3101
3/12/2017 2:00	15.3	46	-1.7	3.25	5.67	315	319	7.3	0.259
3/12/2017 3:00	13.9	50	-1.5	3	5.53	300	311	6.2	0.2079
3/12/2017 4:00	12.9	53	-1.2	2.89	5.56	284	300	5.4	0.1568
3/12/2017 5:00	12.3	56	-0.5	2.94	5.64	280	297	5.3	0.1615
3/12/2017 6:00	13.3	58	1.3	2.6	5.52	268	292	5.5	0.2221
3/12/2017 7:00	17.1	46	-0.3	2.59	4.33	298	310	5.4	0.2827
3/12/2017 8:00	19.2	38	-2.2	4.94	7.08	328	329	10.7	0.3433
3/12/2017 9:00	21.3	33	-3.6	5.01	6.98	331	333	11.4	0.4039
3/12/2017 10:00	22.7	33	-2.3	4.41	6.16	327	328	11.3	0.4644
3/12/2017 11:00	23.8	32	-1.7	4.14	5.58	323	324	10.7	0.525
3/12/2017 12:00	23.2	34	-1.1	3.83	5.19	319	320	10.2	0.5093
3/12/2017 13:00	23.8	33	-1.1	3.47	4.6	311	312	9.5	0.4173
3/12/2017 14:00	24.2	31	-1.8	3.16	4.33	305	304	8.8	0.3252
3/12/2017 15:00	24.6	29	-3	2.84	3.92	309	308	8.1	0.2332
3/12/2017 16:00	25.4	28	-3.3	3.05	4.34	293	296	7.1	0.1412
3/12/2017 17:00	24.2	28	-4.2	1.9	2.6	357	2	7	0.0491
3/12/2017 18:00	19	40	-1.6	1.53	1.84	32	29	7.7	0.0077
3/12/2017 19:00	17.8	58	5.5	3.09	5.39	61	68	5.3	0.0167
3/12/2017 20:00	17.4	65	7.7	2.51	4.6	85	90	5.7	0.0258
3/12/2017 21:00	17.9	65	8	2.2	4.21	87	94	4.3	0.0349
3/12/2017 22:00	17.4	68	8.7	1.7	3.31	87	93	3.7	0.044
3/12/2017 23:00	18	67	9	1.66	3.21	65	85	2.8	0.0531
3/13/2017 0:00	19.5	64	9.1	1.8	3.51	93	95	3.5	0.0621
3/13/2017 1:00	19.6	64	9.3	2.25	4.16	122	117	4.3	0.0712
3/13/2017 2:00	19.7	66	10.1	2.19	3.84	133	129	4.4	0.0803
3/13/2017 3:00	19.7	68	10.8	2.19	3.64	133	127	4.7	0.0894
3/13/2017 4:00	19.5	71	11.5	2.25	3.48	148	141	4.7	0.0985
3/13/2017 5:00	18.8	72	11.4	2.11	3.36	149	143	5	0.1075
3/13/2017 6:00	18.6	77	12.5	1.91	3.26	133	130	4.5	0.1166
3/13/2017 7:00	19.9	72	12.3	2.64	4	127	127	5.6	0.1257
3/13/2017 8:00	21.7	63	11.2	3.04	4.33	134	130	7.3	0.1348
3/13/2017 9:00	22.2	61	10.8	3.19	4.4	131	129	7.4	0.1439
3/13/2017 10:00	23.1	56	9.8	3.66	4.96	125	124	8.5	0.1529
3/13/2017 11:00	23.3	54	9.2	3.24	4.47	124	124	8.5	0.162
3/13/2017 12:00	24	52	9.1	2.73	3.68	114	112	7.9	0.1769
3/13/2017 13:00	24.2	53	9.4	2.62	3.51	97	95	7	0.1975
3/13/2017 14:00	24.3	53	9.6	3.21	4.43	85	84	7.8	0.2181
3/13/2017 15:00	24.1	53	9.5	3.62	5.05	84	82	8.4	0.2387
3/13/2017 16:00	23.4	54	9.3	3.61	5.26	76	76	8.5	0.2594
3/13/2017 17:00	22.8	58	10.1	3.58	5.5	60	63	8.1	0.28
3/13/2017 18:00	20.8	66	11.2	2.86	5.28	54	61	7.3	0.3022
3/13/2017 19:00	20.8	64	10.5	3.25	5.69	45	56	6.1	0.326
3/13/2017 20:00	20.9	63	10.3	3.4	5.91	47	56	6.4	0.3498
3/13/2017 21:00	20.5	68	11.6	3.4	5.88	47	55	6.5	0.3735
3/13/2017 22:00	19.9	71	12.2	3.26	5.8	50	58	6.4	0.3973
3/13/2017 23:00	19.5	75	12.9	3.33	5.95	41	49	6.4	0.4211
3/14/2017 0:00	19	75	12.3	4.04	6.94	42	47	7.6	0.4449
3/14/2017 1:00	19.1	65	9.4	3.47	6.15	41	46	8	0.4687
3/14/2017 2:00	19.7	63	9.1	4.52	7.65	18	26	8.3	0.4924
3/14/2017 3:00	19.4	61	7.9	4.36	7.59	9	18	9.3	0.5162
3/14/2017 4:00	18.8	61	7.8	4.59	8.01	11	20	8.8	0.54
3/14/2017 5:00	17.4	68	8.7	4.62	8.17	18	22	9	0.5705
3/14/2017 6:00	15.6	58	3.5	4.92	8.85	5	10	8.9	0.6079
3/14/2017 7:00	17.7	48	1.3	5.61	8.97	3	7	10.4	0.6452
3/14/2017 8:00	18.5	44	-0.1	6.58	9.87	9	11	13.9	0.6825
3/14/2017 9:00	18.6	42	-0.6	6.76	10.03	8	9	14.1	0.7198
3/14/2017 10:00	18.8	41	-0.9	7.14	10.48	6	7	14.8	0.7571
3/14/2017 11:00	19.1	40	-1.3	7.42	10.94	4	5	15.6	0.7945
3/14/2017 12:00	18.3	40	-2.1	7.5	11.2	358	360	15.8	0.8184
3/14/2017 13:00	18.2	40	-2	7.44	11.05	354	355	15.9	0.8289
3/14/2017 14:00	18.5	39	-2.4	7.69	11.41	351	352	16.3	0.8394
3/14/2017 15:00	18.4	41	-1.4	7.76	11.67	353	354	16.9	0.8499
3/14/2017 16:00	17.6	47	0.6	7.57	11.57	352	354	16.3	0.8605
3/14/2017 17:00	17.3	49	1.5	7.14	11.26	349	350	15.4	0.871
3/14/2017 18:00	18.2	46	0.7	5.68	9.58	332	335	13.9	0.8761
3/14/2017 19:00	18.3	47	1.5	5.87	9.76	316	322	11.8	0.8759
3/14/2017 20:00	18.3	47	1.5	5.81	9.77	311	318	11.7	0.8756
3/14/2017 21:00	18.1	49	2.2	6.51	10.85	313	319	12.9	0.8754
3/14/2017 22:00	18.2	56	5.1	6.94	11.44	317	324	14.4	0.8751
3/14/2017 23:00	19	53	4.8	5.53	9.42	319	329	14.1	0.8748
3/15/2017 0:00	19.1	55	5.6	5.63	9.51	343	348	11.1	0.8746
3/15/2017 1:00	18.4	59	6.4	5.54	9.41	340	345	11.3	0.8743
3/15/2017 2:00	17.9	63	7.5	5.59	9.53	333	339	11	0.8741
3/15/2017 3:00	17.9	62	6.9	5.69	9.62	329	335	11.6	0.8738
3/15/2017 4:00	18.2	59	6.3	6.05	10.07	326	331	12.1	0.8736
3/15/2017 5:00	17.9	60	6.5	5.94	10.24	316	324	12.5	0.8693
3/15/2017 6:00	17.3	63	6.7	5.95	10.32	318	324	12.6	0.8609
3/15/2017 7:00	18.4	61	7.1	6.61	10.39	309	315	12.6	0.8526
3/15/2017 8:00	19.6	55	6	7.8	11.84	324	327	16.5	0.8442
3/15/2017 9:00	20.8	50	4.9	7.66	11.52	327	329	16.3	0.8359
3/15/2017 10:00	22.3	44	3.8	7.69	11.3	328	329	16.3	0.8275
3/15/2017 11:00	24.3	36	1.2	7.32	10.69	328	328	16.2	0.8192
3/15/2017 12:00	27.9	26	-2.7	8.03	11.58	329	329	17.2	0.8167
3/15/2017 13:00	29.4	24	-3	7.21	10.48	326	327	17.2	0.8202
3/15/2017 14:00	30.4	23	-3.2	7.02	10.18	327	327	16.2	0.8236
3/15/2017 15:00	31.2	22	-3.5	7.48	10.94	322	324	15.6	0.827
3/15/2017 16:00	30.6	23	-3.2	6.72	10.13	317	319	15.6	0.8305
3/15/2017 17:00	28.3	31	1.4	5.46	9.05	311	314	13.7	0.8339
3/15/2017 18:00	25.6	39	4	4.53	8.29	301	304	10.9	0.8314
3/15/2017 19:00	24.6	43	5.4	5.47	9.76	301	303	10.4	0.8228
3/15/2017 20:00	23.8	46	5.9	5.63	9.88	303	306	11.1	0.8143
3/15/2017 21:00	22.9	51	7.4	5.33	9.4	304	308	10.9	0.8058
3/15/2017 22:00	22.3	55	8.5	5.22	9.22	306	311	10.3	0.7973
3/15/2017 23:00	21.9	58	9.2	4.97	8.84	310	315	10.1	0.7888
3/16/2017 0:00	21.3	60	9.7	4.68	8.41	312	315	9.6	0.7802
3/16/2017 1:00	20.4	65	10.5	4.27	7.81	303	310	9	0.7717
3/16/2017 2:00	19.7	69	11.3	4.18	7.88	291	299	8	0.7632
3/16/2017 3:00	19.2	72	11.7	4.24	7.92	289	296	7.9	0.7547
3/16/2017 4:00	19	74	12	4.05	7.74	286	295	7.7	0.7461
3/16/2017 5:00	18.9	76	12.5	4.03	7.71	284	293	7.5	0.7209
3/16/2017 6:00	20.2	77	14.1	3.64	7.29	291	299	7.3	0.679
3/16/2017 7:00	24	65	14.1	4.03	6.71	293	298	7.9	0.6371
3/16/2017 8:00	27.7	54	13.1	5.13	7.55	303	305	10.8	0.5952
3/16/2017 9:00	30.5	41	9.6	5.81	8.35	311	312	12.6	0.5532
3/16/2017 10:00	33.1	34	7.9	5.59	7.85	317	317	13	0.5113
3/16/2017 11:00	34.9	34	9.2	4.95	6.79	315	315	12.5	0.4694
3/16/2017 12:00	36	38	12.7	4.75	6.55	300	301	11.4	0.4452
3/16/2017 13:00	36.5	36	12	4.53	6.18	292	293	11.3	0.4387
3/16/2017 14:00	37.7	31	9.5	5.06	7.02	288	290	11.1	0.4323
3/16/2017 15:00	38.4	28	8	5.36	7.6	284	286	11.8	0.4258
3/16/2017 16:00	38.4	27	6.9	4.95	7.33	278	281	11.6	0.4194
3/16/2017 17:00	35.8	31	8.1	2.7	5.8	270	271	10.3	0.4129
3/16/2017 18:00	30	43	10	3.36	6.94	247	255	5.3	0.3936
3/16/2017 19:00	29	45	10.2	3.86	8.14	239	245	6.9	0.3614
3/16/2017 20:00	28.1	47	10.3	3.49	7.53	243	253	7	0.3293
3/16/2017 21:00	27	49	10.4	3.01	6.72	255	266	6.3	0.2971
3/16/2017 22:00	26	51	10.4	2.79	6.2	255	270	5.3	0.265
3/16/2017 23:00	25.3	53	10.7	3.36	6.82	247	259	5.9	0.2328
3/17/2017 0:00	24.1	60	12.3	2.91	6.03	254	264	5.9	0.2007
3/17/2017 1:00	22.9	66	13.1	2.31	4.4	252	273	5	0.1685
3/17/2017 2:00	21.8	69	13.1	2.79	4.8	249	268	4.6	0.1363
3/17/2017 3:00	21.4	69	13	2.18	4.4	254	270	4.8	0.1042
3/17/2017 4:00	20.6	72	13	2.1	3	245	272	3.4	0.072
3/17/2017 5:00	20.1	74	13.1	1.56	1.2	225	265	3.1	0.0788
3/17/2017 6:00	21.5	66	12.1	0.57	1.34	135	63	3.1	0.1244
3/17/2017 7:00	27.3	49	10.6	1.12	2.01	190	153	3.1	0.1701
3/17/2017 8:00	34.2	31	6.5	1.4	2.33	176	170	3.9	0.2158
3/17/2017 9:00	37.4	25	4.7	3.08	4.2	167	168	7.3	0.2615
3/17/2017 10:00	39.6	29	10	3.69	5.12	167	168	8.9	0.3071
3/17/2017 11:00	42.2	27	10.7	3.9	5.4	180	178	9.4	0.3528
3/17/2017 12:00	44.1	23	9	4.37	6.07	191	189	10.2	0.369
3/17/2017 13:00	44.6	29	14.4	4.63	6.36	194	193	10.6	0.3559
3/17/2017 14:00	42.7	38	18.9	4.92	6.92	193	191	10.7	0.3427
3/17/2017 15:00	39	44	18.9	4.82	7.11	185	183	10.8	0.3295
3/17/2017 16:00	36.7	54	21.8	3.93	6.17	173	172	10	0.3163
3/17/2017 17:00	34.4	70	25.7	3.26	6.02	162	165	8.1	0.3032
3/17/2017 18:00	32.4	80	26.8	3.89	7.22	154	158	7.9	0.2895
3/17/2017 19:00	32.1	84	27.8	3.83	6.99	165	167	7.6	0.2754
3/17/2017 20:00	31.3	88	28.1	3.96	7.02	159	163	7.9	0.2612
3/17/2017 21:00	30.7	91	28.5	3.57	6.43	162	165	7.8	0.2471
3/17/2017 22:00	30.9	92	28.8	3.22	5.82	154	161	6.8	0.233
3/17/2017 23:00	31	93	29.1	3.18	5.74	152	157	6.3	0.2188
3/18/2017 0:00	31.2	94	29.5	2.97	5.64	147	155	6.1	0.2047
3/18/2017 1:00	31.1	95	29.7	2.78	5.32	142	152	5.7	0.1906
3/18/2017 2:00	31.2	95	29.9	2.64	5.06	143	150	5.4	0.1764
3/18/2017 3:00	31.1	96	30.1	2.15	4.27	152	159	5	0.1623
3/18/2017 4:00	31.2	96	30.2	1.5	3.26	143	162	3.9	0.1482
3/18/2017 5:00	31.2	96	30.3	1.22	2.75	145	161	2.7	0.134
3/18/2017 6:00	32	96	31.1	1.33	2.63	193	189	2.4	0.1199
3/18/2017 7:00	33.4	91	31.1	1.49	1.91	228	227	3.6	0.1058
3/18/2017 8:00	35.8	83	31.1	1.53	1.97	302	300	3.9	0.0916
3/18/2017 9:00	37.9	75	30.6	2.33	3.09	329	331	5.5	0.0775
3/18/2017 10:00	40.6	68	30.9	2.22	2.92	324	329	6	0.0634
3/18/2017 11:00	43	61	30.5	2.88	3.81	326	330	7	0.0493
3/18/2017 12:00	40.6	71	31.8	3.61	4.94	5	7	8	0.0487
3/18/2017 13:00	38.9	80	33.2	2.83	3.93	8	7	8.1	0.0618
3/18/2017 14:00	39.8	71	31.2	3.2	4.49	346	348	6.5	0.0749
3/18/2017 15:00	38.2	78	31.8	2.7	4.2	358	357	6.7	0.0879
3/18/2017 16:00	38.4	76	31.4	2.75	4.06	350	350	5.9	0.101
3/18/2017 17:00	36.6	81	31.3	2.81	4.71	4	4	5.7	0.1141
3/18/2017 18:00	33	86	29.4	2.69	4.9	338	343	5.5	0.1281
3/18/2017 19:00	31.5	92	29.4	2.91	5.13	333	339	5.6	0.1431
3/18/2017 20:00	31.1	91	28.8	3.16	5.48	342	345	6.1	0.1581
3/18/2017 21:00	30.3	92	28.3	3.14	5.92	351	355	6.1	0.1731
3/18/2017 22:00	30	90	27.4	2.83	5.71	352	357	5.9	0.1881
3/18/2017 23:00	29.9	89	26.9	2.77	5.6	334	344	5.1	0.2031
3/19/2017 0:00	29.4	90	26.8	2.87	5.95	331	340	5.2	0.2181
3/19/2017 1:00	29.4	92	27.4	2.66	5.57	340	351	5.3	0.2331
3/19/2017 2:00	28.7	95	27.5	2.3	5.24	2	24	4.7	0.2481
3/19/2017 3:00	28	95	26.8	2.56	5.71	21	33	4.2	0.2631
3/19/2017 4:00	27.9	95	26.7	2.82	6.3	27	33	4.9	0.2781
3/19/2017 5:00	27.6	94	26.2	2.58	5.97	36	40	4.9	0.2656
3/19/2017 6:00	27.6	95	26.3	1.5	3.67	360	29	4.3	0.2255
3/19/2017 7:00	32.9	85	29	1.22	2.82	351	6	3.6	0.1854
3/19/2017 8:00	37.5	68	27.8	1.43	1.94	348	348	4.3	0.1453
3/19/2017 9:00	40.7	57	26.8	1.82	2.52	351	353	5.5	0.1052
3/19/2017 10:00	43.7	51	26.6	1.8	2.41	3	5	5.8	0.0651
3/19/2017 11:00	46.6	41	24.3	1.55	1.99	15	18	5.8	0.025
3/19/2017 12:00	47.5	40	24.2	1.42	1.91	39	43	5.4	0.0088
3/19/2017 13:00	47.7	43	26.4	1.51	2.01	82	84	5.4	0.0165
3/19/2017 14:00	46.9	48	28.4	2.12	2.72	109	107	6	0.0241
3/19/2017 15:00	43.6	59	30.3	3.29	4.4	110	111	8	0.0318
3/19/2017 16:00	39.9	64	28.5	3.37	4.81	102	102	8	0.0395
3/19/2017 17:00	36.1	70	27.3	2.43	4.24	99	105	7.6	0.0471
3/19/2017 18:00	31.5	86	27.7	2.66	5.66	124	134	4.8	0.0701
3/19/2017 19:00	31.5	83	26.9	2.92	6.62	149	155	5	0.1083
3/19/2017 20:00	32.1	77	25.6	3.65	8.01	171	178	6.5	0.1466
3/19/2017 21:00	33.6	81	28.5	3.96	8.25	201	203	7.6	0.1849
3/19/2017 22:00	32.7	85	28.5	3.7	7.88	199	204	7.3	0.2231
3/19/2017 23:00	31.7	88	28.5	3.36	7.48	217	218	6.9	0.2614
3/20/2017 0:00	31.7	88	28.5	3.07	6.59	199	210	6.1	0.2997
3/20/2017 1:00	31.9	89	28.9	3.31	6.93	209	213	6.2	0.3379
3/20/2017 2:00	31.4	90	28.8	3.05	6.63	212	214	6.3	0.3762
3/20/2017 3:00	31.9	90	29.4	3.52	6.93	187	198	6.4	0.4145
3/20/2017 4:00	32.7	89	29.9	3.28	6.42	192	198	6.6	0.4527
3/20/2017 5:00	33.2	89	30.3	3.59	7.05	193	198	6.7	0.4474
3/20/2017 6:00	34.1	89	31.3	3.67	7.13	191	195	6.8	0.3985
3/20/2017 7:00	35	88	31.9	3.67	7.02	191	197	7	0.3497
3/20/2017 8:00	38.2	82	33	3.69	5.99	193	195	7.5	0.3008
3/20/2017 9:00	41.1	75	33.8	3.72	5.59	204	204	8.7	0.2519
3/20/2017 10:00	45.2	67	34.8	2.94	4.1	215	214	8.2	0.203
3/20/2017 11:00	48.3	61	35.3	2.78	3.75	232	228	7.2	0.1541
3/20/2017 12:00	51.1	56	36	1.97	2.55	246	244	7	0.1243
3/20/2017 13:00	53.2	53	36.6	1.43	1.77	258	254	5.5	0.1134
3/20/2017 14:00	54	52	36.6	1	1.2	276	275	4.6	0.1026
3/20/2017 15:00	53.7	53	37	0.81	0.98	300	294	3.6	0.0918
3/20/2017 16:00	51.9	59	38	2.1	3.1	357	2	4.7	0.0809
3/20/2017 17:00	47.7	72	39	2	3.62	53	66	4.9	0.0701
3/20/2017 18:00	40.6	92	38.5	2.56	5.92	129	143	4	0.0683
3/20/2017 19:00	40.2	91	37.8	2.02	4.77	160	170	4.2	0.0754
3/20/2017 20:00	36.4	96	35.3	2.28	3.8	203	207	3	0.0825
3/20/2017 21:00	36	96	35.1	2.14	3.19	233	238	2.7	0.0896
3/20/2017 22:00	38.9	92	36.7	1.32	1.97	261	294	2.5	0.0968
3/20/2017 23:00	37.3	95	36	1.92	2.67	298	347	2	0.1039
3/21/2017 0:00	36.6	95	35.4	2.56	3.91	329	357	2.8	0.111
3/21/2017 1:00	37.2	93	35.5	2.45	4	348	1	2.9	0.1182
3/21/2017 2:00	39.4	87	35.8	2.5	5.5	358	359	3.7	0.1253
3/21/2017 3:00	37.8	88	34.5	2.16	4.98	347	350	4.3	0.1324
3/21/2017 4:00	36.2	84	31.7	1.7	4.12	315	331	3.8	0.1396
3/21/2017 5:00	34.1	87	30.7	1.7	3.67	267	296	2.7	0.1843
3/21/2017 6:00	31.9	90	29.3	2.79	5.81	255	273	5	0.2667
3/21/2017 7:00	36.5	84	32.1	3.37	6.42	258	266	5.9	0.3492
3/21/2017 8:00	41.6	72	33.2	3.08	5.16	257	261	6.7	0.4316
3/21/2017 9:00	46.1	49	28	4.64	6.84	263	264	9.8	0.514
3/21/2017 10:00	46.4	42	24.7	5.54	8.07	287	287	12.5	0.5964
3/21/2017 11:00	48.3	38	23.6	5.86	8.41	295	295	12.7	0.6788
3/21/2017 12:00	47.1	38	23	6.8	9.85	298	299	14.9	0.7283
3/21/2017 13:00	46.3	35	19.8	6.94	9.98	298	299	14.9	0.7448
3/21/2017 14:00	45.3	34	18.7	6.6	9.72	305	307	15	0.7614
3/21/2017 15:00	43.7	39	20.4	7.44	11.09	319	321	16.2	0.778
3/21/2017 16:00	41.6	39	18.2	6.52	9.86	319	320	15.5	0.7945
3/21/2017 17:00	37.2	51	20.5	5.06	8.18	335	333	13.4	0.8111
3/21/2017 18:00	30.5	50	14.2	6.94	11.46	313	314	10.3	0.8184
3/21/2017 19:00	28.1	51	12.1	6.29	10.75	314	316	13.8	0.8163
3/21/2017 20:00	26.5	50	10.5	5.8	10.07	315	319	12.5	0.8143
3/21/2017 21:00	24.1	51	8.5	6.54	11.14	331	333	13.2	0.8123
3/21/2017 22:00	21.7	52	6.9	6.14	10.55	330	333	13.3	0.8103
3/21/2017 23:00	20.9	58	8.4	6.36	10.73	330	333	12.8	0.8083
3/22/2017 0:00	21.4	59	9.3	5.46	10.46	319	328	12.8	0.8063
3/22/2017 1:00	22	54	8	5.46	9.44	325	333	12.2	0.8042
3/22/2017 2:00	23	52	7.8	5.11	8.57	337	343	11	0.8022
3/22/2017 3:00	22.7	55	8.8	4.72	7.81	355	357	10.3	0.8002
3/22/2017 4:00	21.6	53	6.9	4.9	8.1	2	1	9.7	0.7982
3/22/2017 5:00	21.1	50	5.5	5.11	8.21	357	357	10.1	0.7571
3/22/2017 6:00	20.7	48	4.1	5.43	8.45	354	354	11.1	0.6769
3/22/2017 7:00	20.8	49	4.8	5.41	8.22	356	357	11.7	0.5967
3/22/2017 8:00	21.6	47	4.6	5.12	7.42	356	356	11.4	0.5166
3/22/2017 9:00	23.1	45	4.8	4.81	6.91	356	357	11.1	0.4364
3/22/2017 10:00	24.6	42	4.8	4.5	6.3	360	360	11.1	0.3562
3/22/2017 11:00	26.7	38	4.3	4.12	5.71	6	4	10.6	0.276
3/22/2017 12:00	28.1	38	6	3.72	5.02	6	6	10.3	0.2313
3/22/2017 13:00	28.6	40	7.2	3.03	3.95	8	9	9.6	0.222
3/22/2017 14:00	29	40	7.8	2.5	3.3	2	2	8.2	0.2128
3/22/2017 15:00	28.8	40	7.3	2.1	2.71	357	356	7.2	0.2035
3/22/2017 16:00	28.5	39	6.9	1.55	2.02	345	340	6	0.1942
3/22/2017 17:00	27.4	43	7.8	1.08	1.39	34	30	4.6	0.185
3/22/2017 18:00	22.3	58	9.9	2.15	3.36	112	120	4.6	0.1757
3/22/2017 19:00	20.1	70	11.9	2.47	3.33	122	139	4.3	0.1665
3/22/2017 20:00	18.9	75	12.3	2.46	3.81	153	166	4.3	0.1572
3/22/2017 21:00	18.6	75	12	2.2	4.11	177	184	4.1	0.1479
3/22/2017 22:00	18.2	77	12.2	2.21	4.11	185	198	3.7	0.1387
3/22/2017 23:00	18.1	77	12.3	2.51	4.74	185	198	4.2	0.1294
3/23/2017 0:00	18.1	78	12.3	2.35	4.66	192	203	4.3	0.1201
3/23/2017 1:00	18.1	77	12.3	2.51	4.97	203	210	4.2	0.1109
3/23/2017 2:00	18.3	76	12	2.28	4.57	195	209	4.2	0.1016
3/23/2017 3:00	18.8	74	12	2.02	4.11	189	206	4	0.0923
3/23/2017 4:00	18.8	75	12.1	2.2	4.34	177	195	3.8	0.0831
3/23/2017 5:00	19	74	12.2	2.12	4.26	172	189	3.9	0.1067
3/23/2017 6:00	20.5	73	13.2	2.22	4.53	188	202	4.2	0.1632
3/23/2017 7:00	24.9	61	13.4	2	3.34	183	189	5	0.2197
3/23/2017 8:00	30.3	46	12.3	2.61	3.72	184	186	6.5	0.2762
3/23/2017 9:00	34.1	31	6.8	3.62	4.94	174	173	8.7	0.3328
3/23/2017 10:00	36.4	25	4.1	3.96	5.39	164	165	9.6	0.3893
3/23/2017 11:00	38.7	19	0.5	4.05	5.57	160	162	9.8	0.4458
3/23/2017 12:00	40.6	18	0.1	4.46	6.28	164	166	10.6	0.4708
3/23/2017 13:00	41.2	19	1.7	4.73	6.73	167	169	10.7	0.4641
3/23/2017 14:00	41.9	21	4.2	5	7.33	168	169	10.9	0.4575
3/23/2017 15:00	43.2	19	3.7	5.12	7.53	174	175	11.6	0.4509
3/23/2017 16:00	41.6	20	3.7	4.41	7.03	176	175	11.1	0.4443
3/23/2017 17:00	38.6	24	4.5	3.2	6.61	182	183	9.2	0.4377
3/23/2017 18:00	36.5	26	4.9	3.83	7.25	160	165	6.4	0.4306
3/23/2017 19:00	35.2	33	8.7	3.91	7.96	148	155	7.6	0.4229
3/23/2017 20:00	34.4	39	12	3.94	8.25	153	157	8	0.4153
3/23/2017 21:00	34.9	37	11.1	5	9.46	160	164	9.7	0.4076
3/23/2017 22:00	34.8	39	12.3	3.8	7.8	178	179	10.2	0.4
3/23/2017 23:00	35	45	15.9	3.83	7.91	165	171	7.7	0.3923
3/24/2017 0:00	35.2	54	20.2	4.32	8.6	175	179	9.5	0.3847
3/24/2017 1:00	36.6	64	25.5	4.42	8.7	185	189	9.6	0.3771
3/24/2017 2:00	36.9	75	29.6	3.86	7.65	201	206	14.1	0.3694
3/24/2017 3:00	36.5	89	33.4	2.79	6.45	201	210	13.9	0.3618
3/24/2017 4:00	37.9	90	35.2	3.26	7.11	198	208	12.7	0.3541
3/24/2017 5:00	37.9	93	36.1	2.33	6.46	205	215	5.9	0.3758
3/24/2017 6:00	39.4	91	36.9	3.08	6.8	234	244	5.7	0.4268
3/24/2017 7:00	43.5	88	40.2	3.11	6.05	228	239	5.4	0.4778
3/24/2017 8:00	46.8	86	42.9	3.18	6.4	226	231	5.8	0.5288
3/24/2017 9:00	51.6	80	45.5	3.61	5.76	228	231	7.3	0.5797
3/24/2017 10:00	57.9	68	47.3	5.19	7.51	242	243	10.9	0.6307
3/24/2017 11:00	61	62	47.7	6.54	9.42	247	248	12.8	0.6817
3/24/2017 12:00	63.6	58	48.4	7.59	11.07	252	253	15.7	0.6766
3/24/2017 13:00	64.8	58	49.5	7.69	11.2	257	259	15.5	0.6154
3/24/2017 14:00	64.4	61	50.5	5.3	8.4	269	271	15.6	0.5542
3/24/2017 15:00	61.2	70	51.3	2.12	4.22	289	292	11	0.493
3/24/2017 16:00	48.4	81	42.9	4.83	8.32	34	29	9.3	0.4318
3/24/2017 17:00	42	81	36.5	3.97	6.9	34	30	10.3	0.3706
3/24/2017 18:00	38.4	88	35.1	4.57	8.43	23	22	8.1	0.3503
3/24/2017 19:00	37.2	91	34.8	4.78	8.42	20	20	13.5	0.371
3/24/2017 20:00	35.2	95	33.9	4.3	8.07	36	34	10.8	0.3917
3/24/2017 21:00	35.5	94	34	3.91	7.38	50	49	9.6	0.4124
3/24/2017 22:00	34.6	98	33.9	3.5	6.58	37	43	9.7	0.4331
3/24/2017 23:00	34.8	97	34	3.3	6.44	35	36	7.1	0.4538
3/25/2017 0:00	34.6	97	33.9	3.77	7.22	32	37	6.9	0.4744
3/25/2017 1:00	34.1	96	33.2	3.98	7.08	39	42	7.6	0.4951
3/25/2017 2:00	33.9	95	32.8	4.12	7.79	39	42	8.3	0.5158
3/25/2017 3:00	33.7	96	32.7	4.19	7.65	40	42	8.1	0.5365
3/25/2017 4:00	33.5	96	32.6	3.82	6.87	45	48	8.1	0.5572
3/25/2017 5:00	33.4	96	32.4	4.39	7.71	43	44	8.3	0.5809
3/25/2017 6:00	33.9	95	32.8	3.72	6.74	36	41	8.6	0.6078
3/25/2017 7:00	34.2	96	33.3	4.41	8.58	33	36	8	0.6347
3/25/2017 8:00	34.4	96	33.5	4.75	8.35	41	42	9.5	0.6616
3/25/2017 9:00	35	95	33.8	4.6	7.57	46	48	9.5	0.6884
3/25/2017 10:00	34.6	96	33.5	4.36	7.14	53	53	9.3	0.7153
3/25/2017 11:00	37.3	90	34.6	4.61	6.89	63	62	9.8	0.7422
3/25/2017 12:00	38.4	87	34.8	4.74	7	62	59	10.7	0.7297
3/25/2017 13:00	38.9	89	35.8	4.2	6.17	65	63	9.9	0.678
3/25/2017 14:00	38.4	89	35.5	4.03	6.18	67	67	9.1	0.6262
3/25/2017 15:00	39.1	86	35.4	3.57	5.44	72	73	8.9	0.5744
3/25/2017 16:00	39	87	35.5	3.62	5.92	84	85	7.7	0.5227
3/25/2017 17:00	38.7	88	35.6	3.7	6.93	92	95	7.5	0.4709
3/25/2017 18:00	35.9	94	34.5	4.34	7.83	98	100	7.8	0.4602
3/25/2017 19:00	35.7	94	34	4.84	8.81	97	99	9.4	0.4905
3/25/2017 20:00	35.7	93	33.8	4.83	8.87	96	97	9.6	0.5209
3/25/2017 21:00	35.4	92	33.2	4.8	8.81	89	93	9.4	0.5512
3/25/2017 22:00	35.2	91	32.8	4.9	8.93	92	94	9.6	0.5815
3/25/2017 23:00	34.8	91	32.4	4.83	8.83	96	100	9.5	0.6119
3/26/2017 0:00	34.7	90	32.1	4.79	8.9	101	105	9.3	0.6422
3/26/2017 1:00	34.8	88	31.7	4.88	9.02	101	105	9.4	0.6726
3/26/2017 2:00	34.7	88	31.4	4.95	9.17	104	108	9.5	0.7029
3/26/2017 3:00	34.8	88	31.6	4.84	9.14	108	113	9.4	0.7332
3/26/2017 4:00	35.3	90	32.6	4.81	9.21	111	117	9.2	0.7636
3/26/2017 5:00	35.7	92	33.7	4.7	9	114	120	9.2	0.7319
3/26/2017 6:00	35.7	92	33.8	2.62	5.33	108	120	8.9	0.6383
[truncated: 38,001 more rows]
