# Supplementary material for: Evaluating Machine Learning and Deep Learning models for predicting Wind Turbine power output from environmental factors
Source: PLoS One. 2025 Jan 23;20(1):e0317619. doi: 10.1371/journal.pone.0317619 (PMC11756752; doi:10.1371/journal.pone.0317619)
Supplement: S1 Data — (ZIP) [file pone.0317619.s001.zip › dataset/dataset_statistics.py]

import pandas as pd

# Load the dataset
df = pd.read_csv('dataset.csv')

# Drop the 'Time' column
df = df.drop(columns=['Time'])

# Calculate summary statistics
summary_stats = df.describe().T[['mean', 'std', 'min', '25%', '50%', '75%', 'max']]
summary_stats = summary_stats.rename(columns={
    'mean': 'Mean',
    'std': 'Std Dev',
    'min': 'Min',
    '25%': '25%',
    '50%': '50%',
    '75%': '75%',
    'max': 'Max'
})

# Calculate noise level (using standard deviation as a proxy)
summary_stats['Noise Level (Std Dev)'] = summary_stats['Std Dev']

# Format all values to three decimal places
summary_stats = summary_stats.applymap(lambda x: f"{x:.3f}")

# Export the table to an Excel sheet
summary_stats.to_excel('Summary_Statistics.xlsx', index=True, sheet_name='Summary Stats')

print("Summary statistics have been exported to 'Summary_Statistics.xlsx'")
